# Supplementary material for: Common Features of Regulatory T Cell Specialization During Th1 Responses
Source: Front Immunol. 2018 Jun 13;9:1344. doi: 10.3389/fimmu.2018.01344 (PMC6008317; doi:10.3389/fimmu.2018.01344)
Supplement: Supplementary file 2 [file Table_1.xlsx]

## Sheet: Littringer et al
Supplementary Table 1, Littringer et al.
EntrezID	symbol	genename	CXCR3_Treg_1	CXCR3_Treg_2	CXCR3_Treg_3	CXCR3_Treg_4	CXCR3_Treg_5	Naive_Treg_1	Naive_Treg_3	CXCR3_Naive_Tr.logFC	CXCR3_Naive_Tr.logCPM	CXCR3_Naive_Tr.PValue
14945	GZMK	granzyme K	4.9	8.5	8.1	7.5	5.1	0	0	9.95303	2.34716	8.0723e-30
108699	CHN1	chimerin 1	0.1	0.3	0.3	0.1	0.3	0	0	5.11405	-1.87836	0.000791462
71690	ESM1	endothelial cell-specific molecule 1	0.1	0.3	0.2	0.2	0.1	0	0	4.86719	-2.04485	0.00180964
327957	SCIMP	SLP adaptor and CSK interacting membrane protein	0.2	0	0.1	0.2	0.1	0	0	4.35971	-2.35768	0.00963942
20304	CCL5	chemokine (C-C motif) ligand 5	146.6	266.4	252.1	270.8	258.8	14.2	13.6	4.10322	7.45028	1.00208e-40
110257	HBA-A2	hemoglobin alpha, adult chain 2	1.5	2	1.9	1.5	5.8	0.3	0	3.93169	1.04207	2.15544e-05
71973	RBPMS2	RNA binding protein with multiple splicing 2	2.9	3.8	4.7	4.4	3	0.2	0.3	3.80589	1.56686	2.55226e-16
17311	KITL	kit ligand	2.9	3.9	3.4	2.1	2.7	0.3	0.2	3.66833	1.2585	2.75918e-11
20510	SLC1A1	solute carrier family 1 (neuronal/epithelial high affinity glutamate transporter, system Xag), member 1	1.9	3	1.9	2.6	1.9	0.1	0.3	3.47547	0.885042	8.39561e-11
210029	METRNL	meteorin, glial cell differentiation regulator-like	7.1	8.7	10.6	11.3	10.3	1.3	0.5	3.43494	2.8699	3.86146e-17
56175	BACE2	beta-site APP-cleaving enzyme 2	1.1	1.4	1.1	1.7	1.8	0.3	0	3.39004	0.280457	1.69315e-08
13143	DAPK2	death-associated protein kinase 2	1	1.5	0.8	1.1	1.1	0.2	0	3.38133	-0.0778873	1.06059e-07
20303	CCL4	chemokine (C-C motif) ligand 4	6.2	6.2	8.1	7.2	9.4	1	0.5	3.29395	2.51713	1.95733e-13
14544	GDA	guanine deaminase	3	3.2	3.9	3.6	2.1	0.4	0.2	3.25874	1.35074	4.76018e-10
63955	CABLES1	CDK5 and Abl enzyme substrate 1	8.4	12.4	10.2	20.9	12.1	1.3	1.4	3.23702	3.28432	1.57564e-13
20302	CCL3	chemokine (C-C motif) ligand 3	2.8	2.7	2.6	2.4	2.2	0.3	0.3	3.23052	1.03608	7.62481e-11
12766	CXCR3	chemokine (C-X-C motif) receptor 3	763.7	867.7	872.7	908	853.5	95.7	86.6	3.22619	9.31205	4.7552e-45
245945	RBM47	RNA binding motif protein 47	1.9	3	2.5	1.9	1.5	0.3	0.1	3.19503	0.824278	6.69814e-09
100042173	RPS15A-PS6	ribosomal protein S15A, pseudogene 6	17.6	25.9	15.8	16.3	22.8	1.9	2.4	3.18962	3.89482	3.05584e-18
56644	CLEC7A	C-type lectin domain family 7, member a	1.5	0.8	1.2	1.5	1.2	0.2	0.1	3.17373	0.0872564	9.40201e-06
18302	OIT3	oncoprotein induced transcript 3	1.2	1.5	1.1	1.4	1	0.1	0.2	3.16554	0.0947675	4.82528e-07
29862	NINJ2	ninjurin 2	1.5	1	1.5	1	0.8	0.1	0.2	3.07592	0.0166369	3.49729e-06
380928	LMO7	LIM domain only 7	2.1	3.7	3.8	6	2.3	0.5	0.3	3.04643	1.51234	4.3433e-08
381269	MREG	melanoregulin	0.8	0.6	0.6	0.9	1.4	0.1	0.1	3.0385	-0.371784	0.00104596
16162	IL12RB2	interleukin 12 receptor, beta 2	9.6	13	12.3	12.1	5	0.9	1.7	3.02991	2.99565	6.77792e-12
100503605	HBB-BS	hemoglobin, beta adult s chain	1	1.1	0.5	0.4	2.6	0.1	0.1	2.99937	-0.0423535	0.0175151
14939	GZMB	granzyme B	132.8	150.7	146.8	161.9	118.7	14.1	22.9	2.9442	6.74214	6.158e-36
56277	TMEM45A	transmembrane protein 45a	1.1	1.2	0.7	1.2	1	0.1	0.1	2.88797	-0.149879	5.32873e-06
232156	SLC4A5	solute carrier family 4, sodium bicarbonate cotransporter, member 5	1.7	1.4	1.4	3.1	3.1	0.4	0.1	2.82065	0.810903	1.45538e-06
109700	ITGA1	integrin alpha 1	2.7	1.7	1.9	1.8	1.4	0.3	0.2	2.81735	0.653334	6.9237e-05
77767	ERMN	ermin, ERM-like protein	1.1	2	1.2	1.3	1.4	0.3	0.1	2.7901	0.268222	6.95517e-05
83672	SYTL3	synaptotagmin-like 3	4.9	8	7.4	6.6	6.2	0.9	1	2.7852	2.37821	5.4989e-13
238406	ADAM6A	a disintegrin and metallopeptidase domain 6A	0.9	1.7	1.9	1.8	1.8	0.3	0.2	2.77829	0.458852	1.89614e-07
20266	SCN1B	sodium channel, voltage-gated, type I, beta	1.9	2.4	1.8	3.2	3.2	0.5	0.2	2.77405	1.03903	1.46341e-08
192120	BSPRY	B-box and SPRY domain containing	17.8	17.9	23.3	22.4	19.3	3.5	2.4	2.76931	3.94768	2.69917e-21
14412	SLC6A13	solute carrier family 6 (neurotransmitter transporter, GABA), member 13	1.3	0.4	1.1	1.1	0.8	0.2	0.1	2.76929	-0.261316	9.60754e-05
238393	SERPINA3F	serine (or cysteine) peptidase inhibitor, clade A, member 3F	47.8	54.7	56.3	66.2	48.3	8.5	7.6	2.76738	5.37682	5.46602e-13
268396	SH3PXD2B	SH3 and PX domains 2B	1.5	2	1.7	1.6	1.2	0.2	0.3	2.75956	0.444542	4.6341e-07
56506	CIB2	calcium and integrin binding family member 2	3.7	3.8	4	3.9	3.8	0.5	0.6	2.75893	1.61881	9.8187e-19
14871	GSTT1	glutathione S-transferase, theta 1	1.3	1.8	1.3	1.4	1.1	0.2	0.2	2.7532	0.239625	2.50376e-07
229722	5330417C22RIK	RIKEN cDNA 5330417C22 gene	4.2	4.2	6.3	6.4	5	1.4	0.1	2.74703	2.04557	1.04029e-07
66042	SOSTDC1	sclerostin domain containing 1	3.4	4.7	5.3	4	5	1.3	0.1	2.72861	1.83497	0.00168781
320183	MSRB3	methionine sulfoxide reductase B3	21.7	24.7	21.5	28.2	17.6	3.6	3.3	2.71335	4.12177	5.96926e-29
16619	KLK1B27	kallikrein 1-related peptidase b27	6.8	6.6	6.1	5	4.5	1.4	0.4	2.66839	2.1988	3.27273e-08
81879	TFCP2L1	transcription factor CP2-like 1	0.7	1	1.2	1.1	1.3	0.2	0.1	2.64372	-0.0840932	5.13584e-06
94249	SLC24A3	solute carrier family 24 (sodium/potassium/calcium exchanger), member 3	19.4	20.8	27.5	28.6	21.4	6.1	1.6	2.59595	4.18192	1.21549e-11
14457	GAS7	growth arrest specific 7	0.8	0.8	1	1	0.5	0.1	0.1	2.59122	-0.399939	8.74937e-05
108800	STON2	stonin 2	12.3	12.1	11.9	15.8	7.6	2.3	1.7	2.56785	3.21361	5.52051e-18
219148	FAM167A	family with sequence similarity 167, member A	5.5	5.1	6.4	6.8	5.7	1.5	0.5	2.53701	2.22783	3.90239e-13
104174	GLDC	glycine decarboxylase	0.1	0.1	0.3	0.3	0.3	0	0.1	2.53532	-1.87077	0.018683
12774	CCR5	chemokine (C-C motif) receptor 5	85.2	95.9	84	81.6	72.3	14.2	15	2.51826	6.0054	1.00196e-38
16768	LAG3	lymphocyte-activation gene 3	189	219.9	263.4	263.9	274.2	45.5	40.3	2.49641	7.53423	1.0198e-20
52589	NCALD	neurocalcin delta	0.6	1.2	0.9	1	0.9	0.3	0	2.4791	-0.230219	3.58918e-06
102502	PLS1	plastin 1 (I-isoform)	2.7	4.8	4.1	4.4	2.4	0.9	0.3	2.47305	1.56951	1.78144e-08
20195	S100A11	S100 calcium binding protein A11 (calgizzarin)	249.5	284	259.8	264.9	325.6	52.7	48.2	2.45609	7.72989	5.70266e-44
17395	MMP9	matrix metallopeptidase 9	84.5	95.7	86.4	90.5	85.1	18.7	13.7	2.44873	6.08722	0.00225157
12575	CDKN1A	cyclin-dependent kinase inhibitor 1A (P21)	6	7.3	8.6	8.5	8.2	1.7	1.1	2.44837	2.61093	2.77307e-18
224116	MUC20	mucin 20	2.5	3.1	2.4	4.6	2.1	0.3	0.8	2.44473	1.26579	1.94968e-06
65256	ASB2	ankyrin repeat and SOCS box-containing 2	141.6	124.3	152.3	155.4	148.4	28.6	24.5	2.44343	6.79334	1.19701e-21
65099	IRAK1BP1	interleukin-1 receptor-associated kinase 1 binding protein 1	1.9	1	1.2	1.5	2.6	0.3	0.3	2.44141	0.486114	1.19769e-05
100043314	TIGIT	T cell immunoreceptor with Ig and ITIM domains	744	806.2	758.3	855.1	843.9	169.9	127.9	2.42805	9.265	3.54473e-25
65221	SLC15A3	solute carrier family 15, member 3	23.9	23.4	20.8	27	22.9	5.5	3.3	2.40688	4.19626	1.87504e-22
16149	CD74	CD74 antigen (invariant polypeptide of major histocompatibility complex, class II antigen-associated)	345.5	354.7	337.1	356.3	402.3	75.7	59.8	2.40524	8.1092	2.32929e-07
217340	RNF157	ring finger protein 157	33.6	29.1	30.6	36.7	26.9	7.4	4.5	2.39194	4.60328	2.37814e-13
76498	PAQR4	progestin and adipoQ receptor family member IV	18.7	22.1	25.4	25.8	19.6	4.8	3.8	2.37396	4.11818	1.43049e-22
16000	IGF1	insulin-like growth factor 1	3.9	1.4	2.3	1.4	1.2	0.6	0.2	2.36067	0.767192	0.000575051
12578	CDKN2A	cyclin-dependent kinase inhibitor 2A	1.5	1	1.3	0.5	1.7	0.4	0.1	2.35781	0.0790219	0.00101321
50909	C1RA	complement component 1, r subcomponent A	1.7	1.3	1.5	1.3	1.7	0.4	0.2	2.31443	0.37624	3.25096e-07
16164	IL13RA1	interleukin 13 receptor, alpha 1	13.1	15.9	13.8	19.2	15.1	4.8	1.3	2.31346	3.59503	3.71165e-10
243328	SLC29A4	solute carrier family 29 (nucleoside transporters), member 4	4.7	4.4	4.8	4.9	4.9	0.9	1	2.30357	1.93949	1.2787e-15
19224	PTGS1	prostaglandin-endoperoxide synthase 1	3.7	4.2	3.7	3.4	3.5	1.1	0.4	2.30143	1.60199	7.39709e-06
12672	CHRM4	cholinergic receptor, muscarinic 4	8.7	11.1	14.1	12.6	8.3	2.1	2.4	2.28477	3.11551	1.30368e-14
11676	ALDOC	aldolase C, fructose-bisphosphate	25.4	24.7	26.9	31.8	26.8	6.1	5.1	2.27686	4.40288	4.14997e-29
17965	NBL1	neuroblastoma, suppression of tumorigenicity 1	2.1	1.7	2.4	2.5	2.4	0.4	0.5	2.26013	0.912678	3.86171e-08
73598	1700001O22RIK	RIKEN cDNA 1700001O22 gene	5.1	3.1	3.9	4.3	3.5	0.7	1	2.2595	1.70041	5.01137e-11
75590	DUSP9	dual specificity phosphatase 9	4.9	3.5	2.7	2.3	3.3	0.8	0.6	2.259	1.45056	6.84113e-08
20715	SERPINA3G	serine (or cysteine) peptidase inhibitor, clade A, member 3G	594	658.2	699.3	722.9	632.7	160.6	117.6	2.24942	9.00107	9.03655e-09
57765	TBX21	T-box 21	40.4	47.6	63.6	55.8	51.8	11	10.8	2.2485	5.33409	4.69654e-37
11864	ARNT2	aryl hydrocarbon receptor nuclear translocator 2	102.7	82.1	108	113.5	69.6	33.1	7	2.24688	6.20735	6.30589e-08
16181	IL1RN	interleukin 1 receptor antagonist	12.4	11.5	11.3	10.9	11.8	2.7	2.2	2.24516	3.19344	5.31091e-29
76650	SRXN1	sulfiredoxin 1 homolog (S. cerevisiae)	15.4	14.1	15.4	17	17.2	4.8	1.9	2.2385	3.63559	6.18816e-13
18782	PLA2G2D	phospholipase A2, group IID	3.8	1.7	2.1	2.6	3	0.7	0.4	2.23439	1.13874	4.65716e-06
22402	WISP1	WNT1 inducible signaling pathway protein 1	16	19.4	16.6	29.8	17.7	4.8	3.7	2.22915	3.96268	2.26682e-14
213402	ARMC2	armadillo repeat containing 2	4.8	7	6.6	6.3	7.2	0.6	2.2	2.21875	2.36377	1.69492e-10
414084	TNIP3	TNFAIP3 interacting protein 3	4.7	7.9	9.1	6.7	4.9	2	0.8	2.21461	2.42069	4.55346e-08
27007	KLRK1	killer cell lectin-like receptor subfamily K, member 1	0.4	0.2	0.3	0.3	0.4	0.1	0	2.20758	-1.47124	0.0081635
54371	CHST2	carbohydrate sulfotransferase 2	114	106.1	139.1	121.9	117.2	26.9	25.4	2.19415	6.54132	4.33691e-60
13599	ECEL1	endothelin converting enzyme-like 1	6.5	4.9	7.1	4.4	12.5	3.1	0	2.18747	2.50196	0.0144291
60505	IL21	interleukin 21	1.1	1.5	1.3	1.1	1.7	0.6	0	2.18477	0.2419	0.00272555
24059	SLCO2A1	solute carrier organic anion transporter family, member 2a1	2.9	3.1	4.7	3.7	2.8	0.9	0.6	2.17744	1.50448	2.79317e-08
100340	SMPDL3B	sphingomyelin phosphodiesterase, acid-like 3B	4.9	3.7	5.7	6.1	4.9	1.3	1	2.17038	2.03599	5.20822e-11
74030	RIN2	Ras and Rab interactor 2	61	67.1	80.8	92.5	67.7	19.9	12.9	2.1677	5.84846	1.33639e-22
12390	CAV2	caveolin 2	2	3	2.5	2.6	1.8	0.6	0.4	2.16706	1.00504	3.27241e-08
11628	AICDA	activation-induced cytidine deaminase	0.6	0.5	0.2	0.2	0.1	0.1	0.1	2.16528	-1.51046	0.0261771
16475	AJUBA	ajuba LIM protein	3.8	3.3	3.8	3.4	3.5	0.8	0.8	2.16094	1.55189	1.31612e-12
80879	SLC16A3	solute carrier family 16 (monocarboxylic acid transporters), member 3	36	55.9	66.4	102	66	14.9	14.3	2.16083	5.67188	8.74975e-15
22063	TRPC1	transient receptor potential cation channel, subfamily C, member 1	2.2	1.7	2.9	2.6	2.2	0.8	0.3	2.13827	0.973869	7.59416e-07
15893	ICA1	islet cell autoantigen 1	11.8	11.1	10.3	11	13.9	3.6	1.6	2.135	3.20726	6.67201e-15
76686	CLIP3	CAP-GLY domain containing linker protein 3	23.7	20.7	27.9	22.6	21.6	7.5	3.1	2.13135	4.19853	2.45982e-13
16196	IL7	interleukin 7	1.2	1	1.1	1.1	1.4	0.4	0.1	2.12971	0.061752	3.06141e-05
66889	RNF128	ring finger protein 128	11.9	12.3	13.7	12.3	12.5	3.8	1.9	2.12936	3.31778	7.59269e-08
68895	RASL11A	RAS-like, family 11, member A	4.1	2.8	4.6	3.2	4.2	0.8	0.9	2.12894	1.63435	6.97691e-10
19143	ST14	suppression of tumorigenicity 14 (colon carcinoma)	72.5	69.2	71.7	74.5	68.2	17.4	15.2	2.12812	5.80007	1.31667e-73
16178	IL1R2	interleukin 1 receptor, type II	90.2	91.8	85.4	96.5	118.1	30.6	13.6	2.12232	6.23619	1.05389e-15
320974	LRRN4	leucine rich repeat neuronal 4	9.5	11.7	10.3	11.5	7.5	3.2	1.4	2.11958	3.00702	6.62857e-13
12927	BCAR1	breast cancer anti-estrogen resistance 1	1.3	1.6	1.7	2.7	2.9	0.6	0.3	2.11505	0.780965	4.22209e-05
29863	PDE7B	phosphodiesterase 7B	1.2	1	1	0.6	0.5	0.2	0.2	2.11479	-0.303569	0.000563226
15248	HIC1	hypermethylated in cancer 1	17	18.1	20.7	18	22	4.6	4.3	2.09811	3.92352	5.5115e-16
13421	DNASE1L3	deoxyribonuclease 1-like 3	12.6	12.1	12.1	10.7	8.5	3.2	2	2.09682	3.15637	0.000385314
114679	SELM	selenoprotein M	3.8	3	3	4.4	5.6	0.9	1	2.08724	1.6995	4.35052e-08
215114	HIP1	huntingtin interacting protein 1	63.2	70.3	86.4	86.8	48.3	17.2	16.2	2.08504	5.79877	2.06253e-10
217843	UNC79	unc-79 homolog (C. elegans)	1.5	1.7	2.2	1.4	1.6	0.5	0.3	2.08467	0.551165	2.39719e-06
13024	CTLA2A	cytotoxic T lymphocyte-associated protein 2 alpha	26.6	26	23.1	26	31.5	7.6	4.9	2.08159	4.3923	2.84706e-24
14728	LILRB4	leukocyte immunoglobulin-like receptor, subfamily B, member 4	31.4	30.4	37.2	44.2	35.6	13.7	3.2	2.07892	4.81497	3.02243e-09
17754	MAP1A	microtubule-associated protein 1 A	2.2	2.1	2.9	1.7	1.6	0.4	0.6	2.0657	0.839885	2.99133e-06
14190	FGL2	fibrinogen-like protein 2	243.5	344.4	279.4	302.6	262.3	79.4	57.4	2.06536	7.80961	4.75357e-09
13051	CX3CR1	chemokine (C-X3-C motif) receptor 1	1.3	1.4	1.5	2.8	2.1	0.4	0.4	2.06146	0.640596	2.60377e-06
17105	LYZ2	lysozyme 2	26.6	14	16.4	18.6	25.4	5.6	4.1	2.05865	3.99894	0.000578747
11658	ALCAM	activated leukocyte cell adhesion molecule	58.6	68.3	65.9	67.9	55.1	17	13.5	2.04903	5.63372	2.15671e-22
171285	HAVCR2	hepatitis A virus cellular receptor 2	18.5	23.3	19.1	19.7	17.2	4.4	5	2.04655	3.9544	8.07933e-06
14429	GALR3	galanin receptor 3	1.8	1.3	1.1	1.5	1.2	0.5	0.1	2.03878	0.268317	5.24205e-05
93692	GLRX	glutaredoxin	350.3	383.8	350	335	367.7	93.7	81.7	2.02613	8.13189	1.05068e-44
15166	HCN2	hyperpolarization-activated, cyclic nucleotide-gated K+ 2	0.8	1	1.9	1.2	1.2	0.3	0.3	2.02525	0.136376	9.60189e-05
269823	PON3	paraoxonase 3	29.9	31.4	27.8	32.3	32.2	9.4	5.6	2.02342	4.60112	1.23382e-22
236920	STARD8	START domain containing 8	3.5	3.4	4.6	4.6	2.5	1.2	0.6	2.01616	1.62463	7.40058e-07
16782	LAMC2	laminin, gamma 2	2.8	2.2	2.1	2.6	1.8	0.4	0.7	2.00572	0.954461	1.93452e-07
232431	GPRC5A	G protein-coupled receptor, family C, group 5, member A	2.3	3.2	3.6	3.2	1.7	0.6	0.8	2.00372	1.23856	3.1676e-06
16419	ITGB5	integrin beta 5	6.2	6.6	5.7	4.8	5.2	1.2	1.7	2.00116	2.21951	1.48359e-12
235431	CORO2B	coronin, actin binding protein, 2B	35.3	27.7	37.1	31.5	27.7	8.6	7.3	1.99721	4.65832	9.39935e-18
12393	RUNX2	runt related transcription factor 2	59.4	62.7	69.2	75.3	48.9	15.9	15.9	1.98885	5.6379	5.90615e-24
21946	PGLYRP1	peptidoglycan recognition protein 1	150.1	191.7	204.9	216.2	225.6	48.6	51.3	1.98517	7.28249	9.63904e-47
18146	NPDC1	neural proliferation, differentiation and control 1	2.4	1.9	2.1	1.7	2.5	0.6	0.5	1.98047	0.845327	6.01886e-07
57740	STK32C	serine/threonine kinase 32C	11.7	11.9	19.1	16.6	17	5.8	1.9	1.97809	3.60817	2.66305e-05
230787	THEMIS2	thymocyte selection associated family member 2	6.1	5.1	6.6	6.7	4.3	1.1	1.8	1.97445	2.23369	5.19505e-06
11854	RHOD	ras homolog gene family, member D	11.4	12.6	12.3	16.9	14	3.8	3	1.97441	3.42752	2.32443e-17
81703	JDP2	Jun dimerization protein 2	14.1	13.3	11.5	12.8	12.1	3.8	2.6	1.97135	3.3523	1.98339e-14
93700	PCDHGB2	protocadherin gamma subfamily B, 2	1.6	1.1	1.3	1.4	1.2	0.6	0	1.96771	0.20516	4.55428e-05
13823	EPB4.1L3	erythrocyte protein band 4.1-like 3	1.2	1.4	1	0.8	0.9	0.2	0.3	1.9663	-0.0624098	0.000412025
69640	FAM83G	family with sequence similarity 83, member G	14.1	14.4	16.1	17.1	14.1	3.9	3.9	1.96207	3.60071	1.537e-23
17035	LXN	latexin	49.7	59.3	50.7	61.2	64.4	14.6	14.7	1.96205	5.49558	3.90163e-41
15368	HMOX1	heme oxygenase (decycling) 1	37.2	21.6	24.8	18.4	29	7.6	5.8	1.96169	4.37856	2.99821e-06
230757	5730409E04RIK	RIKEN cDNA 5730409E04Rik gene	8.4	8.1	8.4	9.7	7.5	2.7	1.6	1.95822	2.7686	3.65245e-16
83490	PIK3AP1	phosphoinositide-3-kinase adaptor protein 1	12.5	12.3	11.6	15	11.8	3.6	2.9	1.95622	3.34097	7.66726e-13
327766	TMEM26	transmembrane protein 26	3.2	2.9	2.5	2.8	3.8	1.2	0.3	1.95502	1.34953	8.82619e-05
12292	CACNA1S	calcium channel, voltage-dependent, L type, alpha 1S subunit	6.1	7.8	7.4	10.3	11.2	2.1	2.4	1.95224	2.7951	6.5979e-09
18830	PLTP	phospholipid transfer protein	0.8	0.4	0.9	1.1	0.8	0	0.4	1.94869	-0.414721	0.0124023
17132	MAF	avian musculoaponeurotic fibrosarcoma (v-maf) AS42 oncogene homolog	547.8	584.6	660.9	628.7	578.8	173	140.5	1.93687	8.88772	1.49561e-13
16716	KY	kyphoscoliosis peptidase	10.5	10.3	10.8	12.1	8.3	3.4	2	1.93194	3.06598	1.1556e-14
100048701	AI847159	expressed sequence AI847159	1.8	3.1	3.1	2.2	3	0.6	0.8	1.92931	1.16534	1.21418e-08
74191	P2RY13	purinergic receptor P2Y, G-protein coupled 13	1.2	0.7	0.8	0.7	1.2	0.1	0.3	1.92892	-0.25891	0.00179766
110454	LY6A	lymphocyte antigen 6 complex, locus A	511.3	785.9	718.6	844.5	795.7	177.1	207.6	1.92646	9.17354	5.61341e-32
13648	KLK1B9	kallikrein 1-related peptidase b9	1.4	1.8	0.9	1.2	1.6	0.4	0.3	1.92559	0.301185	0.000353732
72310	NKG7	natural killer cell group 7 sequence	65.4	79.8	87.7	77.6	86.8	20.7	21.2	1.92323	5.97554	1.09434e-24
225594	GM4841	predicted gene 4841	43.4	58.7	51.3	58.2	42.3	18.5	8.4	1.91858	5.3328	4.12678e-06
20187	RYK	receptor-like tyrosine kinase	32.6	35.3	31.1	33.8	32.8	10.1	7.4	1.91825	4.71888	5.26851e-27
170706	TMEM37	transmembrane protein 37	1.2	1	0.5	1	0.9	0.1	0.3	1.9179	-0.270664	0.00163081
66616	SNX9	sorting nexin 9	71.5	91.2	84.4	102.2	80	22.5	23	1.91759	6.08767	2.18965e-38
13511	DSG2	desmoglein 2	1.5	1	0.8	0.4	0.9	0.1	0.4	1.91749	-0.262959	0.00740725
68169	NDNF	neuron-derived neurotrophic factor	6.1	9.3	9.1	11.1	6.1	3.1	1.3	1.91648	2.75929	3.7293e-07
68992	ZFP580	zinc finger protein 580	4.5	2.3	3.8	2.5	3.9	0.6	1.3	1.91369	1.50936	2.88437e-05
12399	RUNX3	runt related transcription factor 3	135.7	151.2	180.4	178.3	129	43.4	39	1.91146	6.93791	1.2728e-55
100043424	GM14005	predicted gene 14005	10.4	11.3	11.5	11	12.1	3.4	2.6	1.91101	3.1817	2.87836e-20
338365	SLC41A2	solute carrier family 41, member 2	0.5	0.5	0.7	1	1.1	0.3	0.1	1.91063	-0.471554	0.00666468
231507	PLAC8	placenta-specific 8	13.7	16.2	14	18.2	19	3.6	5.1	1.90904	3.70156	3.09446e-08
106878	SMIM3	small integral membrane protein 3	3.1	1.9	3.2	3.1	2.4	0.8	0.6	1.89699	1.2006	6.62689e-08
14163	FGD1	FYVE, RhoGEF and PH domain containing 1	2.7	2.6	2.1	3.1	1.3	0.9	0.3	1.89472	0.988451	2.94544e-05
215332	SLC36A3	solute carrier family 36 (proton/amino acid symporter), member 3	1.5	1.5	1.4	1.9	1	0.6	0.2	1.89397	0.382991	0.0001055
17748	MT1	metallothionein 1	2.1	1.3	1.2	1.5	2	0.4	0.5	1.88979	0.495483	5.9379e-05
14619	GJB2	gap junction protein, beta 2	26.9	30.9	28.8	33.2	35	6.8	10	1.88909	4.62709	4.01455e-24
71733	SUSD2	sushi domain containing 2	69.7	56.1	57.5	56.7	65.2	20.7	12.2	1.88797	5.59922	6.92682e-14
227326	GPR55	G protein-coupled receptor 55	99	107.2	109	105.7	90.5	32.8	22.3	1.88708	6.34197	1.83474e-47
16854	LGALS3	lectin, galactose binding, soluble 3	19.4	25.4	27	26.2	21.3	7.6	5.2	1.88648	4.25232	1.83706e-13
20317	SERPINF1	serine (or cysteine) peptidase inhibitor, clade F, member 1	5.8	4.6	5	4.5	9.1	2.1	1	1.88302	2.24803	6.46753e-06
14064	F2RL2	coagulation factor II (thrombin) receptor-like 2	6.4	9.2	8.6	7	6.7	1.6	2.6	1.88264	2.62894	4.98973e-12
12142	PRDM1	PR domain containing 1, with ZNF domain	169	162	171.2	191.5	137.4	52.3	37.9	1.88103	7.04217	1.44768e-29
50498	EBI3	Epstein-Barr virus induced gene 3	43.4	42.5	41.3	38.7	43.4	9.8	13.1	1.8734	5.06055	3.76812e-39
12608	CEBPB	CCAAT/enhancer binding protein (C/EBP), beta	19	15.3	22.8	22.4	23.5	6.5	4.7	1.8686	4.0439	3.06725e-09
67087	CTNNBIP1	catenin beta interacting protein 1	5.9	6.1	6.8	5.9	7	2.2	1.3	1.86376	2.37448	6.30694e-10
12262	C1QC	complement component 1, q subcomponent, C chain	8.4	6.1	7.6	5.1	6.3	2	1.7	1.86142	2.45231	0.029335
67492	ZFAND4	zinc finger, AN1-type domain 4	2.9	2	1.9	1.7	1.6	0.7	0.4	1.85801	0.815715	1.37303e-05
16513	KCNJ10	potassium inwardly-rectifying channel, subfamily J, member 10	3.2	1.8	2.6	1.2	1.3	0.7	0.4	1.8565	0.804359	0.00533741
102866	PLS3	plastin 3 (T-isoform)	4.3	5.8	4.9	7.8	5.8	2.6	0.5	1.85128	2.23256	4.76543e-06
18591	PDGFB	platelet derived growth factor, B polypeptide	9.2	10.4	12.8	12.9	10.2	4.1	2	1.85106	3.16496	7.44132e-14
19272	PTPRK	protein tyrosine phosphatase, receptor type, K	1	0.7	1	0.7	0.2	0.3	0.1	1.8428	-0.530904	0.00389047
14389	GAB2	growth factor receptor bound protein 2-associated protein 2	1.9	1.1	1.4	1.9	0.8	0.4	0.3	1.83677	0.341852	7.93776e-05
12162	BMP7	bone morphogenetic protein 7	93.9	90.6	97.9	95.4	91.3	30.3	22.1	1.83581	6.22302	3.99349e-48
93695	GPNMB	glycoprotein (transmembrane) nmb	6.7	8.5	7.9	5.3	5.6	2.1	1.7	1.8356	2.4808	5.0089e-09
80889	MESDC1	mesoderm development candidate 1	34.8	40.9	54.3	47.6	45.5	12.8	12.3	1.82557	5.15528	6.74821e-22
114774	PAWR	PRKC, apoptosis, WT1, regulator	0.7	0.9	1	0.9	1.3	0.2	0.3	1.82554	-0.172194	0.00526996
14938	GZMA	granzyme A	1.2	1.6	1.3	1.2	1.2	0.4	0.3	1.82359	0.220439	0.00257957
14824	GRN	granulin	105.7	95.9	98.2	97.5	125.7	31.3	27.8	1.8229	6.38063	2.68609e-17
74211	1700017B05RIK	RIKEN cDNA 1700017B05 gene	183.3	192.6	234.5	234.8	209.7	61.1	58.5	1.81866	7.39209	1.68955e-59
27053	ASNS	asparagine synthetase	5.6	6.3	5.4	7	6.7	1.5	2	1.81614	2.34724	7.24957e-11
71648	OPTN	optineurin	5	4.7	6.3	6.7	5.6	2	1.2	1.8133	2.22198	6.20903e-10
19099	MAPK8IP1	mitogen-activated protein kinase 8 interacting protein 1	16.2	13.8	12	13.5	15.9	5	3.1	1.81147	3.52539	4.23849e-13
11688	ALOX8	arachidonate 8-lipoxygenase	55.8	47.4	51.8	56.5	44.1	17.9	11.3	1.80843	5.35236	1.26416e-13
16658	MAFB	v-maf musculoaponeurotic fibrosarcoma oncogene family, protein B (avian)	2.6	1.6	2.2	2.5	1.6	0.6	0.6	1.80398	0.84822	0.000126938
235043	TMEM205	transmembrane protein 205	2.5	3.3	4	3.2	4.1	1.1	0.8	1.80026	1.53593	8.88993e-08
21938	TNFRSF1B	tumor necrosis factor receptor superfamily, member 1b	1663.7	1751.8	1767.8	1903.1	1721.8	545.4	468.7	1.79659	10.4547	7.21493e-53
195046	NLRP1A	NLR family, pyrin domain containing 1A	7.4	5.9	5.8	7.1	4.3	2.7	0.8	1.7965	2.3218	2.77515e-05
17916	MYO1F	myosin IF	309.5	310.6	349.5	336.4	270	103.1	78.4	1.79605	7.973	8.06037e-19
218215	RNF144B	ring finger protein 144B	3	3	2.9	2.7	1.7	0.5	1	1.79267	1.18154	4.80137e-06
26427	CREB3L1	cAMP responsive element binding protein 3-like 1	3.9	3	3.6	3.2	3.6	1	1	1.79249	1.53395	5.7423e-08
238161	AKAP6	A kinase (PRKA) anchor protein 6	0.8	0.4	0.5	0.9	0.9	0.3	0.1	1.78964	-0.580738	0.00747639
23947	MID2	midline 2	13.3	12.3	12.9	13.1	9.8	6	1	1.78822	3.31613	1.4689e-05
58235	PVRL1	poliovirus receptor-related 1	6.9	7.5	7.5	7.8	12.1	1.7	3.2	1.78027	2.77535	9.68869e-08
19018	SCAND1	SCAN domain-containing 1	49.1	33	55.8	55.2	67	9.6	20.8	1.7776	5.38144	1.18896e-09
381308	MNDA	myeloid cell nuclear differentiation antigen	2.7	2.9	2.8	2.6	3.1	1	0.6	1.77443	1.26381	9.09675e-07
664968	TMEM238	transmembrane protein 238	7.3	3.8	5.4	6.3	9.8	1.3	2.6	1.77378	2.42393	4.30235e-06
54167	ICOS	inducible T cell co-stimulator	892.8	1077.6	952.1	1109	1028	328.7	263.2	1.77364	9.65738	3.44956e-32
56722	LITAF	LPS-induced TN factor	55.9	62.1	69.1	60.8	57.7	19.1	16.6	1.77326	5.61359	7.64965e-34
215707	CCDC92	coiled-coil domain containing 92	43.3	45	51.8	49.7	59.1	16.1	13	1.77211	5.31859	1.28385e-27
78926	GAS2L1	growth arrest-specific 2 like 1	9.9	9.9	10.4	10.7	11.1	2.4	3.7	1.77056	3.08344	1.82171e-18
14086	FSCN1	fascin homolog 1, actin bundling protein (Strongylocentrotus purpuratus)	1.9	2.2	1.5	1.7	1.2	0.4	0.6	1.77002	0.582581	0.00834167
20259	SCIN	scinderin	15.7	12	9.5	12.1	11.4	5.3	1.8	1.76515	3.29794	1.85111e-07
75423	ARL5A	ADP-ribosylation factor-like 5A	593.1	649.5	576.3	705.7	503.4	197.7	162.4	1.74968	8.91949	1.22099e-48
75646	RAI14	retinoic acid induced 14	8.3	5.9	6.4	8	4.9	2.9	1	1.74691	2.45583	9.59875e-07
214359	TMEM51	transmembrane protein 51	5.9	7.2	5.4	7.5	6.4	2.6	1.3	1.74333	2.41442	3.46013e-08
751556	MIR682	microRNA 682	17.6	17.6	13.3	13.3	19.2	3.4	6.3	1.73956	3.71417	4.99203e-07
69698	SLC52A3	solute carrier protein family 52, member 3	26.2	26.3	25.9	28.1	24.3	6.8	8.9	1.73643	4.3999	1.64007e-25
246730	OAS1A	2'-5' oligoadenylate synthetase 1A	78.9	83.7	83.8	102.2	99.1	25.2	28.5	1.73597	6.16633	9.15853e-25
17883	MYH3	myosin, heavy polypeptide 3, skeletal muscle, embryonic	4.6	3	3.3	4	5	2.1	0.2	1.73467	1.73078	0.000743297
78405	NTF5	neurotrophin 5	1.5	1.2	1.8	2.6	2.4	0.7	0.4	1.73334	0.709442	0.00016738
72349	DUSP3	dual specificity phosphatase 3 (vaccinia virus phosphatase VH1-related)	2.5	2.2	2.2	2.4	2	1.3	0.1	1.72693	0.96396	0.000200271
73652	2210408F21RIK	RIKEN cDNA 2210408F21 gene	3.7	3.8	3.8	4	2.9	0.9	1.3	1.72307	1.6084	1.22527e-08
381404	PABPC1L	poly(A) binding protein, cytoplasmic 1-like	3.8	5.6	5.2	3.8	5.5	1.4	1.5	1.72299	2.00247	1.36338e-08
378431	TXLNB	taxilin beta	8.1	11	10	8.1	6.3	3.6	1.6	1.71928	2.83442	1.61726e-08
12606	CEBPA	CCAAT/enhancer binding protein (C/EBP), alpha	35.3	18	26.1	25.3	39.8	10.1	7.4	1.71872	4.54323	4.34039e-08
57914	CRLF2	cytokine receptor-like factor 2	121.2	111	134.1	143.8	144.4	37.5	42.2	1.71639	6.71512	7.43623e-43
52250	REEP1	receptor accessory protein 1	4	4	3.6	4.4	4.9	1.9	0.6	1.71569	1.80926	8.97521e-07
19400	RAPSN	receptor-associated protein of the synapse	6.9	7.9	9	9	9.5	2.4	2.8	1.71407	2.79675	3.75329e-12
24113	VAX2	ventral anterior homeobox 2	1	1.3	1.6	1.1	1.6	0.3	0.6	1.70692	0.247163	0.000946049
226123	MORN4	MORN repeat containing 4	1.3	0.7	0.4	0.7	1.3	0.4	0.1	1.70587	-0.292728	0.00385433
64058	PERP	PERP, TP53 apoptosis effector	1.9	1.9	2.1	2.1	1.7	1	0.1	1.70382	0.752603	1.4924e-05
17349	MLF1	myeloid leukemia factor 1	1.4	1.3	1.7	1.1	1.7	0.1	0.8	1.70317	0.351752	0.000284648
68440	DUSP23	dual specificity phosphatase 23	6.8	6.2	7.8	7.2	7	1.8	2.5	1.70102	2.53072	9.34703e-15
171286	SLC12A8	solute carrier family 12 (potassium/chloride transporters), member 8	14	14.2	14.3	16.3	14.8	5.1	4	1.69988	3.58455	5.81917e-16
13011	CST7	cystatin F (leukocystatin)	274.6	283.5	269.6	262.2	357.7	96.4	82.3	1.6961	7.86117	8.07717e-15
17096	LYN	Yamaguchi sarcoma viral (v-yes-1) oncogene homolog	17	21.5	17.6	19.8	16.2	6.2	5.1	1.69591	3.9023	2.109e-06
73847	FAM110A	family with sequence similarity 110, member A	49.6	48.1	57.3	58	57.5	15.6	17.9	1.6935	5.44628	9.31312e-34
74617	SCPEP1	serine carboxypeptidase 1	36.2	48.4	46.6	45.4	43.3	15.7	11.5	1.69069	5.1496	5.92469e-22
21991	TPI1	triosephosphate isomerase 1	195.2	210.8	206.6	276.1	266.8	66.3	77.3	1.68605	7.5373	1.32662e-25
72500	IER5L	immediate early response 5-like	10.6	9.4	16.3	14.2	17.8	4.9	3.6	1.6811	3.48017	4.69265e-08
21873	TJP2	tight junction protein 2	89.8	86.6	102.5	94.4	74.1	30	25.8	1.67942	6.1712	6.25596e-24
241289	PPP1R26	protein phosphatase 1, regulatory subunit 26	1.1	1	0.8	0.8	0.7	0.1	0.4	1.67913	-0.29637	0.00112952
52150	KCNK6	potassium inwardly-rectifying channel, subfamily K, member 6	34.1	44.5	49.9	46.6	38.1	15.9	10.7	1.67709	5.1066	5.45153e-14
20728	SPIC	Spi-C transcription factor (Spi-1/PU.1 related)	2.1	0.7	1.3	1.3	1.1	0.4	0.4	1.6757	0.203133	0.00421303
68732	LRRC16A	leucine rich repeat containing 16A	3.1	3.3	3.3	3.8	1.8	0.8	1.2	1.67439	1.39354	0.000139957
72324	PLXDC1	plexin domain containing 1	15.8	15.9	18.6	16.2	13.7	5.6	4.5	1.67216	3.70662	1.68736e-13
229521	SYT11	synaptotagmin XI	339.6	377.7	385.1	412	386.9	134.5	104.7	1.66822	8.25735	7.79395e-27
56193	PLEK	pleckstrin	23.4	26.1	27.7	24	26.1	8.1	7.9	1.66813	4.36824	3.99561e-09
228765	SDCBP2	syndecan binding protein (syntenin) 2	105.3	109.8	111	121.5	128.4	38.9	33.7	1.6641	6.5368	3.0841e-36
13660	EHD1	EH-domain containing 1	77.5	69.6	77.3	78.8	77.1	25.9	22.1	1.66176	5.93944	4.72907e-49
70546	ZDHHC2	zinc finger, DHHC domain containing 2	107.2	105.7	101.7	93.4	87.3	35.2	27.4	1.66004	6.31993	8.37804e-25
17121	MXD3	Max dimerization protein 3	8.8	6.7	10.3	6.4	8	2.3	2.9	1.65393	2.72995	1.10734e-06
22040	TREX1	three prime repair exonuclease 1	69.5	69.1	73.3	74.7	95.9	20.9	27.8	1.65233	5.94911	2.6817e-35
15213	HEY1	hairy/enhancer-of-split related with YRPW motif 1	4.5	2.6	4.1	2.8	4.6	1.4	1	1.64786	1.65122	0.000246431
70025	ACOT7	acyl-CoA thioesterase 7	200.4	184.3	188.2	199.3	215.5	60.4	65.8	1.64708	7.31553	9.58353e-41
56297	ARL6	ADP-ribosylation factor-like 6	5.9	5.1	5.3	4.7	5.4	2	1.3	1.64148	2.13095	4.3384e-10
232975	ATP1A3	ATPase, Na+/K+ transporting, alpha 3 polypeptide	27	11.3	15.7	24.1	20.7	10.5	2.2	1.64082	4.00644	0.000572034
12145	CXCR5	chemokine (C-X-C motif) receptor 5	339.5	334.9	308.1	317.6	321.1	124.7	83.2	1.64046	8.03061	3.76568e-08
117160	TTYH2	tweety homolog 2 (Drosophila)	6.2	6.5	6.7	7.6	7.3	2.3	2.2	1.63725	2.51268	5.54883e-14
22041	TRF	transferrin	27.9	12.4	11.6	12.5	13	5.8	4.2	1.63722	3.65847	0.0056688
226519	LAMC1	laminin, gamma 1	236	255.4	264.6	305.5	167.6	77.4	81.1	1.63354	7.6322	1.80691e-23
58809	RNASE4	ribonuclease, RNase A family 4	40.1	35.5	38.9	38.1	39.7	12.2	12.7	1.63146	4.96289	1.04267e-31
12772	CCR2	chemokine (C-C motif) receptor 2	191.4	233.1	189.1	207.8	167.9	66.2	61.5	1.63119	7.31987	1.85141e-20
99899	IFI44	interferon-induced protein 44	7.4	10	8.7	15.7	9.6	3.8	2.8	1.63107	3.07813	1.10727e-06
11853	RHOC	ras homolog gene family, member C	24.8	28.3	29.3	30.3	28.2	8.8	9.5	1.62505	4.51892	3.99292e-29
105450	MMRN2	multimerin 2	1	1.2	0.9	1.3	0.8	0.2	0.5	1.62397	-0.0601524	0.00153186
20430	CYFIP1	cytoplasmic FMR1 interacting protein 1	262.9	256.2	263.4	264.3	260.7	95.5	74.1	1.62394	7.72259	3.95367e-16
58250	CHST11	carbohydrate sulfotransferase 11	12.6	16.3	14.1	16.4	10.6	4.3	4.8	1.61533	3.51795	9.93061e-13
68262	AGPAT4	1-acylglycerol-3-phosphate O-acyltransferase 4 (lysophosphatidic acid acyltransferase, delta)	29.4	36.6	39.3	39.7	36.6	10.7	13.1	1.61309	4.88392	1.24059e-22
12337	CAPN5	calpain 5	10.3	9.2	13.6	11.4	6.4	3.4	3.2	1.61277	3.06887	2.54737e-08
54381	CPQ	carboxypeptidase Q	18.9	17.7	16.8	17	19.9	8.6	3.1	1.6123	3.88368	0.000104169
67664	RNF125	ring finger protein 125	61	71.8	76.2	86.1	41.6	27	17	1.61206	5.76975	1.42868e-15
29813	ZFP385A	zinc finger protein 385A	1.5	0.9	1.1	0.8	0.7	0.5	0.1	1.61125	-0.101586	0.0189061
93706	PCDHGC3	protocadherin gamma subfamily C, 3	5.8	7.6	8.1	7	4.3	1.7	2.6	1.60638	2.4535	5.39395e-08
231821	ADAP1	ArfGAP with dual PH domains 1	107.9	97.8	116.7	117.7	116	40.1	32.9	1.60597	6.49273	3.45484e-32
16641	KLRC1	killer cell lectin-like receptor subfamily C, member 1	0.4	0.4	0.3	0.5	0.5	0.2	0.1	1.60463	-1.18	0.0155267
226518	NMNAT2	nicotinamide nucleotide adenylyltransferase 2	2.2	2.2	3.6	2.4	2.1	0.9	0.8	1.60408	1.12106	5.42786e-06
223881	RND1	Rho family GTPase 1	1.2	1.4	1.3	1	1.3	0.4	0.4	1.59922	0.146376	0.000306207
27984	EFHD2	EF hand domain containing 2	113	97.5	111.5	106.1	104.7	36.7	33.7	1.59809	6.43191	1.36891e-55
12349	CAR2	carbonic anhydrase 2	8.9	9.4	9.1	8.1	10.2	2.1	4	1.59428	2.91842	5.29074e-12
11803	APLP1	amyloid beta (A4) precursor-like protein 1	38	31.6	38.9	44.8	49	15.6	11.2	1.59131	5.03999	5.50101e-13
13813	EOMES	eomesodermin homolog (Xenopus laevis)	16.6	16.6	17.1	13.6	12.2	3.8	6.3	1.59056	3.64387	5.91869e-12
20568	SLPI	secretory leukocyte peptidase inhibitor	3.9	4	5.5	4.4	3.8	1.9	0.9	1.59054	1.8696	0.000822229
72273	SMIM24	small integral membrane protein 24	11.7	14.8	14.2	13.4	14.5	5.4	3.7	1.58849	3.49363	7.51822e-17
242341	ATP6V0D2	ATPase, H+ transporting, lysosomal V0 subunit D2	37.3	38.8	40.8	34.2	34.8	15.4	9.3	1.58706	4.91895	3.9521e-16
100041546	LY6C2	lymphocyte antigen 6 complex, locus C2	4.9	7.3	9.8	9.2	9.4	1.6	3.8	1.58703	2.75797	1.28914e-06
12916	CREM	cAMP responsive element modulator	52.1	71.4	66.2	91.2	80.8	25.9	22.3	1.58486	5.87624	1.52713e-20
381290	ATP2B4	ATPase, Ca++ transporting, plasma membrane 4	332.1	315.7	331.2	348.4	180.9	113.6	88	1.58165	7.93336	1.74775e-07
67790	RAB39B	RAB39B, member RAS oncogene family	14.1	13.7	13.2	12.2	9.8	5.2	3.2	1.57884	3.37606	6.06077e-10
109232	SCCPDH	saccharopine dehydrogenase (putative)	29.5	24.2	27.2	29.2	42.6	11.9	8.6	1.57567	4.639	1.96228e-08
16792	LAPTM5	lysosomal-associated protein transmembrane 5	3928.8	4278.4	4236.1	4334.8	3644.4	1381.5	1363.2	1.57351	11.6925	2.75693e-53
17173	ASCL2	achaete-scute complex homolog 2 (Drosophila)	0.6	0.7	0.4	0.3	1	0.3	0.1	1.57201	-0.744411	0.0129624
76411	IFT43	intraflagellar transport 43	2.6	2	2.2	2.8	3.1	0.9	0.8	1.56659	1.14457	4.45149e-06
231932	GIMAP7	GTPase, IMAP family member 7	426.2	555.9	550.2	586.4	610.6	175.3	193.6	1.56562	8.79048	3.60281e-36
98878	EHD4	EH-domain containing 4	51.9	46.2	54.3	51.4	42.7	16.7	16.6	1.56301	5.32772	9.10431e-31
15199	HEBP1	heme binding protein 1	1.3	1.1	1.1	1.2	1.3	0.4	0.4	1.56187	0.116205	0.0011459
14062	F2R	coagulation factor II (thrombin) receptor	108.7	114.3	118.5	114.9	115.1	41.4	36	1.55992	6.53746	1.87328e-70
69894	2010107G23RIK	RIKEN cDNA 2010107G23 gene	10.1	10.4	10.3	10.8	11.2	4.1	3	1.55919	3.12592	4.61375e-15
83965	ENPP5	ectonucleotide pyrophosphatase/phosphodiesterase 5	30.2	29	30	32.1	30.5	12.4	8.1	1.55918	4.63212	7.54593e-14
16541	NAPSA	napsin A aspartic peptidase	3	2.7	4.9	5.6	5.8	1.5	1.5	1.5591	1.89209	0.00126272
72119	TPX2	TPX2, microtubule-associated protein homolog (Xenopus laevis)	35.5	32.9	32.3	25.7	29.5	10.4	10.8	1.55722	4.67086	4.80916e-09
19073	SRGN	serglycin	1451.6	1568	1442.2	1508.1	1749.9	559.4	491.5	1.55502	10.2913	3.44123e-35
236285	LANCL3	LanC lantibiotic synthetase component C-like 3 (bacterial)	2.8	2.6	2.9	2.4	2	1.2	0.5	1.55327	1.11867	0.000350162
29810	BAG3	BCL2-associated athanogene 3	39.9	38.5	38.9	36.3	36.7	14.2	11.8	1.55108	4.95721	8.78021e-29
65112	PMEPA1	prostate transmembrane protein, androgen induced 1	65.6	52.2	60.1	65.8	68	26.8	15.7	1.54898	5.66565	3.3081e-22
320878	MICAL2	microtubule associated monooxygenase, calponin and LIM domain containing 2	17.6	19.5	21.6	19.6	11.4	6.2	6.1	1.54828	3.88112	1.57905e-12
14453	GAS2	growth arrest specific 2	5.7	7.2	7.1	5.6	6.7	2.3	2.2	1.54735	2.43416	6.50115e-09
319586	CELF5	CUGBP, Elav-like family member 5	1.2	1.3	1.8	1.2	1.3	0.8	0.1	1.54629	0.288049	0.000496842
12367	CASP3	caspase 3	175.5	191.3	189.9	170.2	163.7	60.2	61.8	1.54614	7.17836	3.66268e-32
18807	PLD3	phospholipase D family, member 3	359.5	375.2	374.3	424.4	381.7	135.3	127.1	1.54537	8.2819	1.80526e-63
18600	PADI2	peptidyl arginine deiminase, type II	59.3	69.2	71.5	69.7	56.5	22.7	22	1.54473	5.73292	4.66912e-29
22761	ZFPM1	zinc finger protein, multitype 1	112	102.4	123	108.6	104	34.7	40.8	1.54471	6.48426	1.72817e-55
15446	HPGD	hydroxyprostaglandin dehydrogenase 15 (NAD)	3	2.7	1.9	1.3	1.6	0.9	0.5	1.54284	0.881793	0.00638826
93704	PCDHGB7	protocadherin gamma subfamily B, 7	2	3	3.1	2.7	2.1	0.9	0.8	1.54253	1.17349	1.47129e-05
240327	GM4951	predicted gene 4951	21.6	24.6	22.2	25.8	18	11.4	4	1.54047	4.20014	0.000115932
54725	CADM1	cell adhesion molecule 1	1.8	1	1.5	0.5	0.9	0.7	0.1	1.53764	0.0615148	0.0308505
13685	EIF4EBP1	eukaryotic translation initiation factor 4E binding protein 1	14.9	16.4	17	19.9	19.9	4.8	7.4	1.53588	3.85723	3.11187e-15
19713	RET	ret proto-oncogene	2	2.3	1.8	2.1	1.4	0.9	0.4	1.53548	0.756315	0.000187628
58887	REPIN1	replication initiator 1	8.1	8.8	10.2	9.6	9.4	3.6	2.8	1.53452	2.93988	7.2464e-12
270151	NLRX1	NLR family member X1	50.3	44.9	46.8	51.3	46.4	15.9	17.3	1.53442	5.29099	1.06406e-23
21819	TG	thyroglobulin	7.1	7.2	7.5	8.7	7.7	2.3	3.1	1.52971	2.67484	7.33026e-11
78656	BRD8	bromodomain containing 8	72.9	75.4	71.5	69.3	70.8	137.3	141.4	-0.953234	6.5115	2.06955e-42
18220	NUCB1	nucleobindin 1	474.5	457.2	474.8	480	471.3	165.4	161.4	1.52906	8.58383	8.95537e-72
13025	CTLA2B	cytotoxic T lymphocyte-associated protein 2 beta	3.9	4.5	4.2	4.9	5.8	1.8	1.4	1.52867	1.97825	3.13811e-09
232413	CLEC12A	C-type lectin domain family 12, member a	0.9	0.4	0.7	0.4	0.6	0.3	0.1	1.52846	-0.777459	0.0178061
71862	GPR160	G protein-coupled receptor 160	10.9	12.4	13.3	16.5	13.1	4.4	4.7	1.52772	3.4504	9.08139e-12
20197	S100A3	S100 calcium binding protein A3	1.6	1.7	2.1	2.3	1.3	0.8	0.5	1.52673	0.684357	0.000201629
66371	CHMP4C	charged multivesicular body protein 4C	4.6	4	3.5	5.3	3.4	2.6	0.2	1.52593	1.81755	0.00169689
13058	CYBB	cytochrome b-245, beta polypeptide	157.2	148.3	165.9	146.8	118.6	63.2	39.2	1.52464	6.90763	3.81495e-06
18263	ODC1	ornithine decarboxylase, structural 1	415.7	357.9	365.4	371.1	382.7	144.1	119.1	1.52378	8.26759	5.45094e-24
230822	NCMAP	noncompact myelin associated protein	97.1	90.4	98.2	109.9	98.4	43.1	25.5	1.52326	6.33177	1.76336e-16
71907	SERPINA9	serine (or cysteine) peptidase inhibitor, clade A (alpha-1 antiproteinase, antitrypsin), member 9	7.8	5.5	6.1	6.2	8.7	4.4	0.3	1.52202	2.51795	0.0143055
58859	EFEMP2	epidermal growth factor-containing fibulin-like extracellular matrix protein 2	1.2	1	0.9	1.2	0.6	0.3	0.4	1.52185	-0.147346	0.0039144
338367	MYO1D	myosin ID	6.3	8.1	7.3	7.3	4.2	2.3	2.4	1.52034	2.47498	1.34669e-06
14433	GAPDH	glyceraldehyde-3-phosphate dehydrogenase	1196	1195.6	1264.5	1308.6	1398.7	429	458.6	1.52003	10.0169	4.3827e-41
59126	NEK6	NIMA (never in mitosis gene a)-related expressed kinase 6	5	4.5	4.8	4.8	3.2	1.4	1.7	1.51907	1.91991	5.1214e-07
74134	CYP2S1	cytochrome P450, family 2, subfamily s, polypeptide 1	10	11.4	11.8	12.2	10.3	4.3	3.5	1.51782	3.20391	5.42348e-15
72388	RIPK4	receptor-interacting serine-threonine kinase 4	0.6	1.1	0.9	1.3	1.2	0.6	0.1	1.51365	-0.0463919	0.00532126
629303	HEATR9	HEAT repeat containing 9	1.2	1.7	1.8	2.2	1.6	0.6	0.6	1.51358	0.606541	0.000114328
16971	LRP1	low density lipoprotein receptor-related protein 1	11	2.7	6	3.7	2.6	2.4	1.3	1.51239	2.12756	0.0184897
69202	PTMS	parathymosin	185.6	191.8	194.1	186.8	229.6	62.5	76.5	1.5088	7.33225	1.94322e-34
14999	H2-DMB1	histocompatibility 2, class II, locus Mb1	2	1.5	1.8	1.7	2.5	0.7	0.6	1.50867	0.741326	0.000316213
69136	TUSC1	tumor suppressor candidate 1	1.2	1.1	1.3	0.7	1.5	0.4	0.3	1.50239	0.0654488	0.00292105
66151	PRR13	proline rich 13	386.4	378.2	358.2	361.6	391.3	133.3	131.7	1.5014	8.25731	4.96157e-31
17075	EPCAM	epithelial cell adhesion molecule	36.8	40.4	35.3	40.8	42.8	13.3	14.5	1.49972	5.00682	2.5363e-26
66570	CENPM	centromere protein M	5.8	6.4	7.6	4.6	6.9	2.3	2.2	1.49859	2.3931	2.02136e-05
26362	AXL	AXL receptor tyrosine kinase	217.1	196.8	196.3	222.5	194.6	91	54.3	1.49858	7.38962	2.39685e-17
56018	STARD10	START domain containing 10	29.6	27.2	28.4	29.1	34.7	9.9	11.3	1.49501	4.61405	1.68613e-20
11785	APBB1	amyloid beta (A4) precursor protein-binding, family B, member 1	13.7	15.2	17.6	16.9	15.6	6.8	4.3	1.49484	3.70413	1.33284e-13
18516	PBX3	pre B cell leukemia homeobox 3	6.7	6.6	7.3	6.8	5.5	2.4	2.2	1.48965	2.46598	5.87473e-10
18671	ABCB1A	ATP-binding cassette, sub-family B (MDR/TAP), member 1A	255.2	244.1	250.7	289.2	212.8	111.3	67.2	1.48814	7.6762	6.90181e-07
19703	RENBP	renin binding protein	8.5	5.8	7.3	5.9	10.6	3.1	2.3	1.48258	2.67341	6.58286e-07
17279	MELK	maternal embryonic leucine zipper kinase	23.3	26.3	27.6	23.3	23.4	9.6	8.1	1.48118	4.35061	1.78736e-12
16784	LAMP2	lysosomal-associated membrane protein 2	140.6	168.9	155.2	169.7	157.5	61.3	52.3	1.47851	7.01721	1.47164e-49
72709	C1QTNF6	C1q and tumor necrosis factor related protein 6	85.3	89.2	87.8	88.6	76.2	32.3	29	1.47766	6.12803	2.24327e-41
12428	CCNA2	cyclin A2	37.9	38.6	43.7	30.8	35.2	11.7	15	1.47738	4.93443	1.05478e-07
72027	SLC39A4	solute carrier family 39 (zinc transporter), member 4	65.8	63	68.9	66.9	67	25.4	22.2	1.47627	5.76458	4.68523e-34
54135	LSR	lipolysis stimulated lipoprotein receptor	9.1	9.4	10.6	9.2	10.2	3.7	3.3	1.47547	3.01639	2.18879e-15
14676	GNA15	guanine nucleotide binding protein, alpha 15	47.8	55.2	56.6	57.6	53.8	19.9	19.1	1.47476	5.4744	3.15042e-24
433904	OCIAD2	OCIA domain containing 2	1.2	0.9	0.9	1	1.1	0.3	0.4	1.47356	-0.0664501	0.00392835
192657	ELL2	elongation factor RNA polymerase II 2	18.9	22.3	22.1	20.2	19.3	8.7	6.1	1.47312	4.08521	1.75977e-17
654809	4930428O21RIK	RIKEN cDNA 4930428O21 gene	1.5	0.7	1	1	1.2	0.5	0.3	1.46703	0.026462	0.00919919
72865	CXX1C	CAAX box 1C	30.5	29.2	32.1	31.8	33.8	12	10.8	1.46629	4.69485	2.66613e-22
100047133	GM16894	predicted gene, 16894	1.6	1.4	1.3	0.7	0.8	0.6	0.2	1.46628	0.126636	0.00557161
72747	TTC39C	tetratricopeptide repeat domain 39C	75.9	67	75.1	72.2	75.8	29.6	23.3	1.4652	5.90726	1.80065e-23
320664	CASS4	Cas scaffolding protein family member 4	28.4	28.2	31.7	32.2	24.4	12.5	8.4	1.46332	4.57643	3.35446e-14
229488	FAM160A1	family with sequence similarity 160, member A1	58	59.8	68.2	66.1	52.6	29.8	14.4	1.46174	5.6443	3.67248e-11
16981	LRRN3	leucine rich repeat protein 3, neuronal	6.6	6.7	6.7	6.6	7.1	3.8	1.1	1.46074	2.50524	0.00473053
67784	PLXND1	plexin D1	159.8	146.6	153.5	165.2	115.8	48.1	60.1	1.45449	6.92442	2.23522e-20
230752	EVA1B	eva-1 homolog B (C. elegans)	64.2	67.7	73.2	72.4	87.1	22.6	30.8	1.45422	5.90403	1.4847e-21
65970	LIMA1	LIM domain and actin binding 1	20.1	19.5	20.2	23.3	17	9.3	5.2	1.4521	4.04782	3.76174e-11
192187	STAB1	stabilin 1	6.2	3.3	4.8	5.1	3.5	2.1	1.3	1.44937	1.96041	1.77535e-05
70024	MCM10	minichromosome maintenance deficient 10 (S. cerevisiae)	12.1	12.4	13	9.1	9	3.7	4.5	1.44879	3.21235	9.8318e-07
21803	TGFB1	transforming growth factor, beta 1	302.8	309.4	324.8	321.1	323.9	107.6	125	1.44425	8.01926	1.4108e-57
17756	MAP2	microtubule-associated protein 2	16.9	17.2	24.1	19.2	20.5	11.2	3.2	1.4424	4.01821	0.000255696
11732	ANK	progressive ankylosis	111.5	118.4	106.8	118	105.1	48	34.3	1.44212	6.52206	9.58999e-27
71712	DRAM1	DNA-damage regulated autophagy modulator 1	2.2	2.2	1.8	2.2	2.2	1.1	0.5	1.44146	0.920324	0.000306063
12055	BCL7C	B cell CLL/lymphoma 7C	19.7	19.2	21.6	18.2	26.2	7.3	8.1	1.44136	4.11811	2.15276e-16
76850	AGO4	argonaute RISC catalytic subunit 4	1.5	2.2	2.3	2.1	1.3	0.8	0.6	1.44112	0.746679	0.00024663
13401	DMWD	dystrophia myotonica-containing WD repeat motif	1.5	1.1	1.3	1.1	0.8	0.6	0.2	1.43405	0.0987799	0.00782043
106763	TTBK1	tau tubulin kinase 1	16.8	12.2	15	16.8	11.9	8.6	2.1	1.43064	3.59391	0.000853571
320127	DGKI	diacylglycerol kinase, iota	0.8	1.3	1.3	0.8	1.2	0.5	0.3	1.425	0.000889773	0.0100578
233328	LRRK1	leucine-rich repeat kinase 1	13.2	14.1	14.3	14.4	11.2	5.9	4.1	1.4245	3.48555	3.28058e-06
665378	GM7609	predicted pseudogene 7609	2.2	3.8	2.3	2.9	1.5	1.4	0.4	1.4243	1.15135	0.00164222
74241	CHPF	chondroitin polymerizing factor	55.8	58	66.8	68.4	80.5	24.4	24.8	1.42209	5.76224	1.61485e-26
434325	TMEM221	transmembrane protein 221	1.6	2.5	2.8	2.1	3.4	0.6	1.3	1.41955	1.12864	5.91354e-05
70466	CKAP2L	cytoskeleton associated protein 2-like	14	15.1	15.4	10.7	10.7	4.6	5.2	1.41925	3.45705	3.20171e-08
19025	CTSA	cathepsin A	359.6	349.9	360.3	372.1	337.1	143.3	123.2	1.41616	8.19172	2.82708e-55
22793	ZYX	zyxin	327.7	300.7	320.3	311.9	289.2	108	124.6	1.41483	7.99325	2.66774e-51
67299	DOCK7	dedicator of cytokinesis 7	1.6	3	2.7	2.5	1.2	1.1	0.5	1.41467	0.948953	0.00775771
12266	C3	complement component 3	11	3.4	3.8	5.2	4.5	3.4	0.8	1.41397	2.23353	0.0113917
17896	MYL4	myosin, light polypeptide 4	6	6.2	6.7	6.1	8.8	2.6	2.4	1.41171	2.51188	4.14402e-08
171504	APOBR	apolipoprotein B receptor	24.1	26	25	31.7	28.2	7	13.4	1.41002	4.48228	3.1666e-11
56405	DUSP14	dual specificity phosphatase 14	11	9.8	9.4	9	11.3	3.5	4.1	1.40849	3.08078	1.38254e-10
107350	AW112010	expressed sequence AW112010	891.2	1046.3	950.2	1022.7	1164.3	425.7	340	1.40655	9.7048	6.65686e-17
15442	HPSE	heparanase	10.9	12.6	12.9	15.2	11.1	5.1	4.4	1.40435	3.38862	3.80434e-08
404710	IQGAP3	IQ motif containing GTPase activating protein 3	4.1	3.3	4.8	2.7	3	1.5	1.2	1.40435	1.62474	0.00113199
17948	NAIP2	NLR family, apoptosis inhibitory protein 2	90.6	88.8	89	95.6	67.7	40	25.2	1.40415	6.15284	1.47245e-13
11674	ALDOA	aldolase A, fructose-bisphosphate	713	757.9	752.8	887.8	908	305.6	302	1.40395	9.36886	1.40425e-38
56212	RHOG	ras homolog gene family, member G	330.7	363.3	353	354.5	392.2	129.8	141.5	1.40362	8.20546	5.4175e-57
73667	2410004P03RIK	RIKEN cDNA 2410004P03 gene	1.6	2.9	2.1	3.1	2.5	1.1	0.7	1.40189	1.09895	0.000392797
56791	UBE2L6	ubiquitin-conjugating enzyme E2L 6	74.2	70.7	66.2	83.7	84	28.4	28.9	1.4016	5.96468	2.86093e-23
213391	RASSF4	Ras association (RalGDS/AF-6) domain family member 4	11.3	12.7	9.1	11.6	8	3.3	4.7	1.40157	3.14201	0.00441824
50722	DKKL1	dickkopf-like 1	13.8	12.1	12.1	13.1	15.7	6.4	3.7	1.39907	3.47779	1.83204e-07
269389	TOX2	TOX high mobility group box family member 2	41.3	26.5	33.8	29.3	33.9	17.2	7.8	1.39884	4.76976	6.69014e-05
15251	HIF1A	hypoxia inducible factor 1, alpha subunit	868.6	890.8	902.7	1026.9	761.1	365.9	309.9	1.39702	9.51655	3.99121e-24
24075	TAF10	TAF10 RNA polymerase II, TATA box binding protein (TBP)-associated factor	121.7	128.1	127.7	128.6	161.2	47.1	54.4	1.39675	6.78137	8.96626e-40
12776	CCR8	chemokine (C-C motif) receptor 8	87.2	93.2	78.1	94.6	76.9	34.4	30.9	1.3967	6.14856	1.49599e-24
238377	GPR68	G protein-coupled receptor 68	172.3	207.4	222.8	216.5	197.4	90.3	64.2	1.39556	7.38765	9.14062e-08
18030	NFIL3	nuclear factor, interleukin 3, regulated	47.6	44.1	52	53.8	54.6	20.3	18	1.39489	5.38068	7.04628e-19
77891	UBE2S	ubiquitin-conjugating enzyme E2S	10.6	7.6	12	12.1	12.2	2	6.3	1.39368	3.18976	7.5296e-06
15507	HSPB1	heat shock protein 1	4.6	4.8	3	3.7	4.7	1.6	1.5	1.39302	1.83603	0.0027332
69146	GSDMD	gasdermin D	42.2	36.8	39.7	38.1	41.1	75.2	77.2	-0.945543	5.64619	5.30737e-36
13555	E2F1	E2F transcription factor 1	13	10.4	13.7	10.2	11.5	3.8	5.1	1.39207	3.29727	2.84807e-10
11881	ARSB	arylsulfatase B	94.7	102.9	101.6	97.1	75.1	37.3	34.5	1.39206	6.28086	2.42002e-29
12051	BCL3	B cell leukemia/lymphoma 3	90.6	104.4	114.4	111.7	109	41.2	39.7	1.39044	6.45068	9.61814e-25
54561	NAP1L3	nucleosome assembly protein 1-like 3	0.8	1	1.1	1.9	1.2	0.6	0.3	1.38232	0.162318	0.0068249
18606	ENPP2	ectonucleotide pyrophosphatase/phosphodiesterase 2	1.3	1.8	1.5	1.2	1.8	1	0.1	1.38209	0.47583	0.0065561
225651	MPPE1	metallophosphoesterase 1	42.9	40.1	41.1	38	40.5	82.1	77.6	-0.97988	5.6939	7.86335e-36
217082	HLF	hepatic leukemia factor	4	4.5	5.2	6.4	4.5	2.6	1.1	1.38151	2.0738	7.02337e-05
212307	MAPRE2	microtubule-associated protein, RP/EB family, member 2	162.4	170.3	172.2	171.3	148	62.2	64.4	1.38023	7.0874	1.32426e-47
18619	PENK	preproenkephalin	121.6	133	95	97.4	136	50.4	39.1	1.37998	6.58849	3.19055e-12
320311	RNF152	ring finger protein 152	0.5	1.3	1.4	1.5	0.8	0.6	0.3	1.37743	0.0629382	0.00894732
382639	ZBTB42	zinc finger and BTB domain containing 42	20.8	24	26.2	28.9	26.1	11.7	7.7	1.37651	4.38867	2.43939e-11
56726	SH3BGRL	SH3-binding domain glutamic acid-rich protein like	451.5	482.9	432.4	406.3	479.7	201.4	145.9	1.37486	8.53765	6.76392e-24
102857	SLC6A8	solute carrier family 6 (neurotransmitter transporter, creatine), member 8	4.7	3.2	5.1	4.2	3.9	1.6	1.7	1.37406	1.85237	1.2657e-06
67306	ZC2HC1A	zinc finger, C2HC-type containing 1A	3	2.6	2.6	2.6	2	1.1	0.8	1.37262	1.17036	0.000260408
20375	SPI1	spleen focus forming virus (SFFV) proviral integration oncogene	1.7	1	1.2	1.2	1.4	0.4	0.6	1.37243	0.249758	0.016445
18018	NFATC1	nuclear factor of activated T cells, cytoplasmic, calcineurin dependent 1	682.5	600.4	700.3	705.5	534.8	254.6	243.5	1.37202	9.05479	1.59891e-30
53314	BATF	basic leucine zipper transcription factor, ATF-like	180.9	170.3	171.3	175.8	216.6	71.7	69.9	1.37045	7.23933	1.04799e-26
63913	FAM129A	family with sequence similarity 129, member A	494.2	492.9	496.1	524.6	286	192.1	162.8	1.37006	8.56438	1.70105e-13
67092	GATM	glycine amidinotransferase (L-arginine:glycine amidinotransferase)	1.7	1.7	1.3	0.8	1.4	0.3	0.8	1.3675	0.342721	0.0119178
102545	CMTM7	CKLF-like MARVEL transmembrane domain containing 7	150.3	158.1	169.1	174.9	183	62.8	67.4	1.36095	7.10971	4.2545e-25
238257	TMEM30B	transmembrane protein 30B	2	1.4	2.2	2	1.6	1.2	0.2	1.35487	0.721477	0.00157089
13030	CTSB	cathepsin B	911.7	900.3	906.9	903.2	972.4	372.8	345.9	1.35442	9.56831	1.29412e-39
73072	PRR36	proline rich 36	2.6	3.2	2.9	2.4	2.9	1.2	1	1.35434	1.28661	6.94756e-05
16478	JUND	jun D proto-oncogene	548.9	458.7	639	624.4	692	185.6	278.8	1.35195	8.93597	6.58017e-09
20970	SDC3	syndecan 3	38	35.7	36.9	39.3	25.8	11.9	15.7	1.35107	4.86707	5.63742e-15
217125	SAMD14	sterile alpha motif domain containing 14	6.8	4.5	5.7	6.1	5.9	3.3	1.3	1.34698	2.30358	7.58463e-05
24136	ZEB2	zinc finger E-box binding homeobox 2	2.5	1.6	2.1	1.7	1.3	1.1	0.3	1.34603	0.709991	0.00669449
22248	UNC119	unc-119 homolog (C. elegans)	91.8	84.6	100.5	86.4	102	36	37.2	1.34571	6.26868	1.46659e-37
12495	ENTPD1	ectonucleoside triphosphate diphosphohydrolase 1	145.1	160.2	144.6	164.6	130.6	67.5	49.8	1.34411	6.94671	5.91546e-19
80291	RILPL2	Rab interacting lysosomal protein-like 2	182.9	177.7	208.8	200.5	236.3	79.9	78.8	1.34178	7.38011	5.15607e-26
71653	4930506M07RIK	RIKEN cDNA 4930506M07 gene	11.6	9.9	9.5	10.2	11	6.3	1.9	1.33946	3.13403	0.00581562
109305	ORAI1	ORAI calcium release-activated calcium modulator 1	94.7	94.4	103.4	103.6	117.3	39.2	42.2	1.33775	6.41185	1.42047e-42
21922	CLEC3B	C-type lectin domain family 3, member b	1.2	1.3	1.4	1.4	1.8	0.8	0.3	1.33767	0.377736	0.00121121
240672	DUSP5	dual specificity phosphatase 5	54	49.6	52.2	61.2	45	17.7	23.9	1.33587	5.44352	3.32085e-11
17760	MAP6	microtubule-associated protein 6	44.7	47	51.9	58.9	48.3	14.3	25.5	1.33545	5.38118	1.72189e-10
56449	YBX3	Y box protein 3	115	113.2	116.7	107.2	128.3	43.2	49	1.33398	6.58879	1.97405e-31
109620	DSP	desmoplakin	2.3	2.6	4.1	2.7	1.6	0.9	1.2	1.33298	1.23446	0.000529668
14683	GNAS	GNAS (guanine nucleotide binding protein, alpha stimulating) complex locus	1002.2	1069.9	1015.7	1012.7	1036.7	404.8	411.4	1.33212	9.73244	6.09104e-47
12494	CD38	CD38 antigen	61.9	65.5	62.3	58.8	66.8	26.6	23.5	1.33187	5.71071	1.8735e-18
68612	UBE2C	ubiquitin-conjugating enzyme E2C	18.1	22.4	22.1	14.3	22.4	7.6	8.1	1.33182	4.05385	3.17841e-07
72049	TNFRSF13C	tumor necrosis factor receptor superfamily, member 13c	4	3.9	3.6	4.3	2.6	1.5	1.4	1.33181	1.66508	4.60996e-05
320997	CYP4F39	cytochrome P450, family 4, subfamily f, polypeptide 39	1.3	0.9	1.7	0.7	1.2	0.5	0.4	1.3312	0.125315	0.00767536
56620	CLEC4N	C-type lectin domain family 4, member n	1.4	0.9	1.2	0.5	1.4	0.5	0.3	1.33115	0.0248643	0.0273304
270906	PRR11	proline rich 11	12.3	12.1	12.6	8.5	8.7	5.3	3.3	1.32998	3.19159	1.4761e-05
68728	TRP53INP2	transformation related protein 53 inducible nuclear protein 2	4	5.5	4.7	4.4	3.3	1.9	1.5	1.32446	1.91362	1.61856e-06
27078	B9D1	B9 protein domain 1	2.7	2	2.2	1.9	3.7	1	1	1.32312	1.13344	0.000851453
20322	SORD	sorbitol dehydrogenase	11.1	10.4	11.2	10.7	11.9	4.6	4.2	1.32275	3.21872	1.68424e-12
18646	PRF1	perforin 1 (pore forming protein)	18.2	22.7	19.5	25.9	18.7	10.3	6.4	1.32189	4.13413	9.36753e-11
257632	NOD2	nucleotide-binding oligomerization domain containing 2	9.4	11.3	12.2	12.9	8.6	5.4	3.3	1.31951	3.19508	1.38471e-08
12521	CD82	CD82 antigen	955.6	926.7	957.1	928.9	972.6	408.6	352.7	1.31648	9.61877	2.5728e-28
16407	ITGAE	integrin alpha E, epithelial-associated	348.1	402	386.5	436.5	283.1	214.3	83.8	1.31608	8.26648	2.25372e-07
12532	CDC25C	cell division cycle 25C	2.3	2.6	2.7	1.9	2.6	0.8	1.1	1.31522	1.08937	0.00747456
11746	ANXA4	annexin A4	34.4	38.8	37	35.2	32.2	15.4	13.2	1.31363	4.88916	1.8107e-15
233806	TMEM159	transmembrane protein 159	8.2	8.3	8.2	8	8.7	4	2.6	1.3101	2.81623	4.80017e-11
381924	ITGAD	integrin, alpha D	4.9	3	3.6	2.2	3	1.6	1	1.30971	1.53833	0.00229698
66832	RSPH3A	radial spoke 3A homolog (Chlamydomonas)	8.5	9.5	9.9	8.6	9.3	3.6	3.8	1.30969	2.95478	2.2884e-10
16161	IL12RB1	interleukin 12 receptor, beta 1	143.1	138.5	157.1	151.3	130.2	61.3	55.3	1.30457	6.90343	3.90916e-20
15270	H2AFX	H2A histone family, member X	58.9	53.8	64	55.1	69.5	20.3	28.6	1.30363	5.64943	1.66454e-16
14284	FOSL2	fos-like antigen 2	12.2	17.6	19.3	21.5	15.5	8.8	5.1	1.30174	3.85397	4.99152e-10
378462	MORN2	MORN repeat containing 2	1.8	1.3	1.1	1.2	1.4	0.8	0.3	1.3013	0.342142	0.00458722
105501	ABHD4	abhydrolase domain containing 4	54.2	48.2	52.1	48.2	48.9	23.8	17	1.30043	5.38945	3.57641e-10
68591	MOCOS	molybdenum cofactor sulfurase	12.2	12.6	12.8	14.6	13.9	6.6	4.1	1.29969	3.47611	1.93909e-09
50799	SLC25A13	solute carrier family 25 (mitochondrial carrier, adenine nucleotide translocator), member 13	16.3	15.9	16.3	15.3	18.1	6.8	6.5	1.29938	3.78266	2.06586e-12
217203	TMEM106A	transmembrane protein 106A	16.1	13.1	12.9	13.1	13.5	6.5	4.7	1.29865	3.53059	1.11376e-09
18817	PLK1	polo-like kinase 1	15.5	16.1	22.2	11.5	16.4	6.1	7.2	1.29821	3.78056	8.41249e-07
216551	LGALSL	lectin, galactoside binding-like	26	27.6	29.4	26.1	28.6	12.3	10	1.29727	4.52482	1.74738e-15
68201	CCDC34	coiled-coil domain containing 34	8.4	11.6	9.3	7.5	9.6	4	3.5	1.29558	2.9769	3.43293e-09
20973	SYNGR2	synaptogyrin 2	218.8	218.3	220.1	222.2	240.5	93.2	89.7	1.29251	7.54133	2.11339e-44
330369	FBXO41	F-box protein 41	2.2	1.9	1.9	2.6	1.9	1.1	0.6	1.29238	0.910228	0.000124681
66660	SLTM	SAFB-like, transcription modulator	82.1	77.9	80.1	76.9	76.1	139.6	158	-0.919892	6.62463	2.42162e-32
73174	TBKBP1	TBK1 binding protein 1	1.5	2.2	1.8	1.7	1.7	0.7	0.8	1.29236	0.688165	0.000133155
246694	HPS5	Hermansky-Pudlak syndrome 5 homolog (human)	35.1	35	33.2	35.7	31.6	63.3	64.2	-0.90407	5.41203	3.12899e-32
668489	GM9199	glycine cleavage system protein H (aminomethyl carrier) pseudogene	12.8	14	14.3	15	15.2	7.1	4.5	1.29184	3.58534	2.92142e-09
11546	PARP2	poly (ADP-ribose) polymerase family, member 2	28.1	30.3	26.9	24.1	27.5	54	53.7	-0.973869	5.12756	3.26145e-32
268595	D430019H16RIK	RIKEN cDNA D430019H16 gene	19.3	19.2	20.5	27.7	22.3	12.2	5.6	1.29082	4.19245	0.000129284
15945	CXCL10	chemokine (C-X-C motif) ligand 10	20.9	16.1	12.6	16.7	20.7	9	5.2	1.29005	3.86831	1.2346e-05
68774	MS4A6D	membrane-spanning 4-domains, subfamily A, member 6D	8.6	9.9	9	9.3	10.7	4	3.8	1.28963	3.00963	1.07888e-11
140570	PLXNB2	plexin B2	20.2	13.4	14.8	12.6	13.7	8	4.2	1.28809	3.65215	0.000261038
106957	SLC39A6	solute carrier family 39 (metal ion transporter), member 6	74.5	84.4	93.7	90.3	84	38.6	31.3	1.28716	6.15275	3.48552e-35
57248	LY6I	lymphocyte antigen 6 complex, locus I	0.5	1.5	1.1	1.3	0.8	0.6	0.3	1.28566	-0.0110268	0.0197455
74568	MLKL	mixed lineage kinase domain-like	7.4	7.6	6.6	5.5	7.6	2.8	2.9	1.28469	2.56141	1.56387e-07
13653	EGR1	early growth response 1	267.7	212.4	222.9	237.3	203.6	86.3	101.6	1.28435	7.57304	2.9125e-12
105732	FAM83H	family with sequence similarity 83, member H	1.8	1	1.8	1.5	1	1.1	0.1	1.28287	0.386783	0.0110252
225845	PLA2G16	phospholipase A2, group XVI	233.1	259.7	235.2	253.8	299	103.4	107.2	1.2827	7.73621	3.52858e-29
66869	ZFP869	zinc finger protein 869	63	58.9	56.1	60.9	63.2	112.9	103.2	-0.84024	6.21017	6.982e-32
213673	9530068E07RIK	RIKEN cDNA 9530068E07 gene	157.1	165	157.8	159.5	159.1	86.5	84.4	0.901719	7.1151	7.56413e-32
72661	SERP2	stress-associated endoplasmic reticulum protein family member 2	5.8	6.3	5.9	6.1	5.6	2.3	2.6	1.27993	2.34824	1.1129e-09
11727	ANG	angiogenin, ribonuclease, RNase A family, 5	2.9	3.3	2.6	2.4	2.8	1.4	0.9	1.27821	1.29967	0.000355882
21858	TIMP2	tissue inhibitor of metalloproteinase 2	210.6	195.3	214.1	211.3	218.3	107.8	65.4	1.27657	7.44987	3.90524e-15
52033	PBK	PDZ binding kinase	5.5	7.8	9.2	5.7	8.1	3.1	2.9	1.27616	2.63284	0.000138532
213575	DYNC2LI1	dynein cytoplasmic 2 light intermediate chain 1	2.3	2.8	1.6	1.7	2.4	1.1	0.7	1.2761	0.945918	0.000689597
71361	AIFM2	apoptosis-inducing factor, mitochondrion-associated 2	5.9	5.4	6.6	6.8	7.5	2.4	2.9	1.27284	2.46969	8.76813e-08
319876	COBLL1	Cobl-like 1	43	42.3	41.9	39	26.6	17.2	14.7	1.27161	5.0124	2.139e-13
19165	PSEN2	presenilin 2	293.8	309.5	296	310.8	336	129	127.4	1.27016	8.00936	5.49129e-41
16188	IL3RA	interleukin 3 receptor, alpha chain	38.6	40	43.1	46.4	52.7	18.5	18.1	1.27009	5.20768	2.57494e-17
17113	M6PR	mannose-6-phosphate receptor, cation dependent	561	584	554.1	550	610.3	301	290.2	0.952008	8.94577	2.03241e-31
117198	IVNS1ABP	influenza virus NS1A binding protein	141	131.9	126.5	121.6	117.4	252.1	240.2	-0.947558	7.33579	2.06446e-31
100039123	GM14295	predicted gene 14295	1.5	1.9	1.5	0.7	1.9	0.5	0.8	1.26861	0.481558	0.00383164
28064	YIPF3	Yip1 domain family, member 3	134.4	140.8	138.8	142.2	151	66.3	76.3	0.989377	6.92558	2.35437e-31
80877	LRBA	LPS-responsive beige-like anchor	430.7	393.9	467.6	462.8	336.2	195.5	151.9	1.26707	8.44518	3.60033e-24
332397	NANOS1	nanos homolog 1 (Drosophila)	9.2	12.4	14.8	12.7	11.7	6.8	3.3	1.26686	3.36122	1.81065e-08
170748	SMCO4	single-pass membrane protein with coiled-coil domains 4	43.1	46.8	51	47.1	63.9	24.2	17.6	1.26555	5.39669	1.58201e-15
73246	RASSF6	Ras association (RalGDS/AF-6) domain family member 6	2.7	3	3.5	3.2	4.1	1.8	0.9	1.26512	1.53352	0.000438975
286942	KIF19A	kinesin family member 19A	0.5	0.9	1.9	1.4	1.7	0.6	0.5	1.26399	0.252178	0.0280324
20198	S100A4	S100 calcium binding protein A4	445.4	504.5	534.5	537.3	623.2	271.7	169.4	1.26221	8.7847	7.87698e-06
24109	UBL3	ubiquitin-like 3	228.4	260.2	260.7	281.9	277	121.7	96.4	1.26179	7.76952	5.31537e-34
76108	RAP2A	RAS related protein 2a	29.7	40	43	43.5	31.8	15.7	15.7	1.26042	4.97695	3.62057e-13
69660	TMBIM1	transmembrane BAX inhibitor motif containing 1	35.2	36.1	40.6	37.1	34.3	15.2	15.4	1.26034	4.94109	1.14729e-17
70086	CYSLTR2	cysteinyl leukotriene receptor 2	22.7	26.7	27.7	27.7	17.6	11.7	8.7	1.26029	4.36246	6.80733e-07
29805	ZNHIT2	zinc finger, HIT domain containing 2	26.4	18.8	22.9	25.7	27.4	8	12.3	1.25687	4.34861	6.96018e-13
15505	HSPH1	heat shock 105kDa/110kDa protein 1	117.8	184.1	165.5	289.3	257.8	58.8	111.2	1.25517	7.40412	0.000212537
94214	SPOCK2	sparc/osteonectin, cwcv and kazal-like domains proteoglycan 2	182.3	173.9	176.9	171.6	164.9	87.3	58.4	1.25503	7.18209	8.24051e-05
70235	POC1A	POC1 centriolar protein homolog A (Chlamydomonas)	8.4	7.8	10.5	7	7.3	3	3.9	1.25449	2.80867	1.45117e-07
20193	S100A1	S100 calcium binding protein A1	2.3	1.9	1.7	1.5	2.8	1.3	0.4	1.25408	0.866597	0.00261397
14131	FCGR3	Fc receptor, IgG, low affinity III	2	0.9	1.9	1.4	1.2	0.9	0.3	1.25405	0.447174	0.0130376
12306	ANXA2	annexin A2	177.1	176	182.1	182.3	183.5	81.8	69.4	1.25333	7.2334	3.09466e-18
17970	NCF2	neutrophil cytosolic factor 2	8.8	11.9	9.8	11	12.1	5.7	3.3	1.25317	3.18804	3.57126e-06
108961	E2F8	E2F transcription factor 8	15.4	13.8	15.4	10.4	8	4.2	6.4	1.25126	3.41464	1.54322e-05
22368	TRPV2	transient receptor potential cation channel, subfamily V, member 2	166.3	182.1	177.6	188.1	172.5	93.5	92.6	0.930436	7.26113	8.34442e-31
50928	KLRG1	killer cell lectin-like receptor subfamily G, member 1	150.1	149.6	128.5	118.7	137.1	59.6	55.5	1.24932	6.83677	3.32208e-22
74107	CEP55	centrosomal protein 55	14	14.2	13.5	10.9	14	4.9	6.3	1.24919	3.49382	1.23627e-08
217430	PQLC3	PQ loop repeat containing	110.2	117.6	107.9	108.2	103.9	51.3	40.9	1.2478	6.51719	1.8889e-30
320253	MARCH3	membrane-associated ring finger (C3HC4) 3	14.2	13	12.9	16.4	15.7	6.8	5.4	1.24708	3.60839	9.26413e-09
18826	LCP1	lymphocyte cytosolic protein 1	3801	4031.2	3789.8	3753.7	3263.9	1580.8	1560.6	1.24696	11.6035	5.46773e-32
230866	EMC1	ER membrane protein complex subunit 1	25.2	30	31.2	27.9	30	58.6	54.4	-0.965696	5.20082	1.43662e-30
67749	MGARP	mitochondria localized glutamic acid rich protein	3.6	3.3	4.3	4.9	3.9	1.6	1.8	1.24634	1.80066	4.48409e-06
15979	IFNGR1	interferon gamma receptor 1	432.2	588.7	501	715.9	459.6	256.7	198.2	1.24595	8.81538	1.30523e-15
22629	YWHAH	tyrosine 3-monooxygenase/tryptophan 5-monooxygenase activation protein, eta polypeptide	72.9	89	76.4	81.7	104.6	36.7	35.1	1.24245	6.15137	9.43396e-23
223453	DAP	death-associated protein	104.4	107.7	101.6	97.6	111.5	40.7	47.9	1.23924	6.45155	9.82371e-33
210274	SHANK2	SH3/ankyrin domain gene 2	8	5.2	6.3	9.2	3.6	4.3	1.1	1.23891	2.46899	0.00598332
65964	ZAK	sterile alpha motif and leucine zipper containing kinase AZK	1.9	1.4	1	1	0.6	0.4	0.6	1.23763	0.140954	0.0265612
68166	SPIRE1	spire homolog 1 (Drosophila)	1.3	1.4	1.3	1.7	1	0.6	0.5	1.23708	0.297959	0.0162561
70785	DENND1C	DENN/MADD domain containing 1C	140.4	137.1	134.2	131.2	120.1	239.4	265.7	-0.929784	7.38265	2.16017e-30
76482	3110002H16RIK	RIKEN cDNA 3110002H16 gene	32.8	36.7	35.6	39.2	34.9	65.9	76.8	-0.991974	5.52337	2.48735e-30
22439	XK	Kell blood group precursor (McLeod phenotype) homolog	12	14.5	14.6	14.6	11	6.6	4.7	1.23565	3.49929	2.86394e-05
12298	CACNB4	calcium channel, voltage-dependent, beta 4 subunit	2.9	2.9	2.5	2.9	1.7	1.1	1	1.23538	1.19089	9.57248e-05
14319	FTH1	ferritin heavy chain 1	915.7	968.8	886.5	948.2	1162.2	375.7	455.7	1.23197	9.67293	6.28045e-28
67181	CTDNEP1	CTD nuclear envelope phosphatase 1	149.8	159.1	157.4	165.8	183	83.9	84.1	0.957601	7.13555	3.15276e-30
68026	2810417H13RIK	RIKEN cDNA 2810417H13 gene	55.4	62.8	62.7	41.5	55	20.2	27.1	1.23082	5.54088	1.01844e-07
108907	NUSAP1	nucleolar and spindle associated protein 1	23.6	29.2	30	20.4	25.1	11.5	10.4	1.22843	4.43451	3.99161e-06
19271	PTPRJ	protein tyrosine phosphatase, receptor type, J	110.8	107.2	101.5	137.5	85.3	52.9	39.7	1.22827	6.50537	6.31393e-07
11816	APOE	apolipoprotein E	42.8	11.4	17.8	10.7	15.8	8.6	8.1	1.22785	4.05216	0.00128306
57444	ISG20	interferon-stimulated protein	81.2	79.6	76.5	88.3	103.1	29.9	43.4	1.22742	6.16745	1.60979e-13
17357	MARCKSL1	MARCKS-like 1	40	37.2	38	31.6	46.6	16.4	16.6	1.22731	5.023	6.91875e-13
215194	KRI1	KRI1 homolog (S. cerevisiae)	34.3	35.2	34.4	35.9	29.3	71	63.9	-0.996903	5.44065	4.69867e-30
22022	TPST2	protein-tyrosine sulfotransferase 2	152.8	157.1	176.2	177.9	179	71.6	72.6	1.2263	7.14178	1.83135e-40
23834	CDC6	cell division cycle 6	15.1	16.3	15.4	10.9	13.7	5.8	6.4	1.22582	3.59868	1.34123e-07
108912	CDCA2	cell division cycle associated 2	10.9	10	11.8	8.9	8.6	3.3	5.3	1.2255	3.09599	6.14645e-06
20345	SELPLG	selectin, platelet (p-selectin) ligand	366.5	356.5	391.9	433.5	429.7	159.7	179.2	1.2237	8.37145	6.96282e-35
228911	TSHZ2	teashirt zinc finger family member 2	9.8	8.1	10.5	12	9	5.7	2.7	1.22269	3.07201	8.61726e-05
13867	ERBB3	v-erb-b2 erythroblastic leukemia viral oncogene homolog 3 (avian)	31.3	25.2	30.9	36.9	17	12.1	12.1	1.22247	4.57252	7.61474e-08
74440	CMIP	c-Maf inducing protein	322.4	314.1	308.7	346.7	248.5	130.6	133.6	1.22128	8.01098	1.76716e-30
73016	KREMEN2	kringle containing transmembrane protein 2	8.1	7.9	8.1	8.8	9.3	3.8	3.5	1.21978	2.85173	5.0757e-10
76408	ABCC3	ATP-binding cassette, sub-family C (CFTR/MRP), member 3	17.9	16.8	16.6	17.3	11.7	8.3	5.4	1.21969	3.76496	7.52299e-05
100037282	RSPH3B	radial spoke 3B homolog (Chlamydomonas)	8.8	6.9	8.3	6.9	9.2	4.1	2.7	1.21791	2.7765	1.9565e-06
76917	FLYWCH2	FLYWCH family member 2	2.5	2.4	3.2	2.6	2.6	1.6	0.6	1.21724	1.24075	0.000949442
69784	1500009L16RIK	RIKEN cDNA 1500009L16 gene	2.2	2.4	2.9	2.4	3.5	0.9	1.4	1.21665	1.25995	0.000218522
101631	PWWP2B	PWWP domain containing 2B	6.7	5.8	6.9	7.9	6.8	3.1	2.7	1.21565	2.54902	3.7976e-08
353310	ZFP703	zinc finger protein 703	35.4	33.7	38.6	33.4	29.1	13.7	15.7	1.2143	4.84201	2.71141e-17
75665	CCDC64	coiled-coil domain containing 64	23.4	22	20.9	21.6	20.7	40.3	45.2	-0.978459	4.7934	1.02086e-29
15925	IDE	insulin degrading enzyme	228.3	251.8	234.6	240	207.5	99.7	100.7	1.21381	7.6061	4.38159e-44
277414	TRP53I11	transformation related protein 53 inducible protein 11	331.3	289.1	327.8	325.9	258.6	135.8	128.7	1.21218	8.00507	1.29979e-17
66171	PGLS	6-phosphogluconolactonase	8.1	7.7	6.8	8.1	11.7	3.9	3.3	1.21124	2.85497	3.56448e-07
223646	NAPRT	nicotinate phosphoribosyltransferase	12.9	12.6	12.7	13.3	17.8	6.3	5.6	1.21111	3.55706	8.35309e-07
18566	PDCD1	programmed cell death 1	169.8	156.1	155.6	179.8	241.9	96.7	59.4	1.2104	7.24322	1.65407e-05
212943	FAM46A	family with sequence similarity 46, member A	54.9	87.3	72.3	99.6	64.7	40.8	24.6	1.2096	5.99192	1.10558e-05
19354	RAC2	RAS-related C3 botulinum substrate 2	2750.1	2748.1	2829.5	2682.1	2846.1	1363	1485.9	0.960138	11.2207	2.18172e-29
20660	SORL1	sortilin-related receptor, LDLR class A repeats-containing	317.4	312.6	343.8	330.3	185.6	138	119.8	1.20892	7.96456	3.48461e-14
16909	LMO2	LIM domain only 2	2.1	1.6	1.8	2.9	1.7	0.8	1	1.20858	0.848132	0.00559539
66910	TMEM107	transmembrane protein 107	1.6	1.4	1.4	0.7	1.4	0.8	0.3	1.20856	0.271729	0.00621088
12018	BAK1	BCL2-antagonist/killer 1	150.9	158.3	159.5	157.1	158.9	65	70.9	1.20811	7.04088	5.85173e-52
26397	MAP2K3	mitogen-activated protein kinase kinase 3	88.3	96.9	105	106.2	125.7	45.4	45.1	1.20768	6.45405	3.05245e-26
30853	MLF2	myeloid leukemia factor 2	142.3	137.3	149.3	147.2	157.4	75.2	81.1	0.909087	6.99168	2.57232e-29
52502	CARHSP1	calcium regulated heat stable protein 1	33.3	36.4	40	40.8	30.6	15.2	16.2	1.20736	4.93105	5.35866e-15
227960	GCA	grancalcin	1.4	1.7	1.6	2	1.3	0.9	0.5	1.20635	0.552562	0.000776987
76843	DTL	denticleless homolog (Drosophila)	26.5	23.7	24.2	17.7	19.2	9.1	10.2	1.2046	4.2331	2.79262e-07
18140	UHRF1	ubiquitin-like, containing PHD and RING finger domains, 1	79.2	69.3	83.8	62.9	60.1	28.5	33.2	1.20371	5.89994	1.44949e-13
71729	RGS12	regulator of G-protein signaling 12	15.4	16.1	17.2	15.6	13.9	5.2	8.4	1.20242	3.72857	3.09656e-08
244694	KDM4D	lysine (K)-specific demethylase 4D	3.2	3	2.1	2.1	1.7	1.1	1	1.20196	1.11532	0.0082121
18799	PLCD1	phospholipase C, delta 1	7.5	7.1	5.7	8	6.7	3.8	2.2	1.1988	2.58832	1.9742e-06
76220	6530402F18RIK	RIKEN cDNA 6530402F18 gene	55.8	59.9	57.1	62.6	47.2	21.9	27.4	1.19727	5.57225	3.29403e-18
19332	RAB20	RAB20, member RAS oncogene family	5.7	5.1	3.5	6	6.6	2.9	1.7	1.19488	2.22182	0.00191386
230784	SESN2	sestrin 2	15.8	20.2	25.9	21.4	19.1	7.7	10.2	1.1945	4.11623	1.4437e-09
104759	PLD4	phospholipase D family, member 4	2.5	1.4	1.8	1.8	2.2	0.5	1.2	1.19439	0.793664	0.00869458
223989	MARF1	meiosis arrest female 1	90.3	98.1	92.7	96.1	82.9	177	186.4	-0.981451	6.87836	5.37191e-29
69089	OXA1L	oxidase assembly 1-like	109.1	114	111.8	111.9	116.2	62.5	63.9	0.833467	6.62385	5.38518e-29
12010	B2M	beta-2 microglobulin	7220.5	8568.4	6947.8	7321.4	8524.5	3470.5	3273.6	1.19431	12.6608	7.37051e-31
94353	HMGN3	high mobility group nucleosomal binding domain 3	16.5	17.8	13.6	12.6	17.6	7.5	6.2	1.19271	3.72955	7.6799e-06
16467	ATCAY	ataxia, cerebellar, Cayman type homolog (human)	31.4	31.2	37.1	39.7	31.5	16.4	13.6	1.19006	4.85033	4.77157e-12
192662	ARHGDIA	Rho GDP dissociation inhibitor (GDI) alpha	917.5	885.6	902.7	934	923.9	449.8	489.3	0.959099	9.61886	8.27092e-29
21973	TOP2A	topoisomerase (DNA) II alpha	175.6	177.3	216.1	160.1	140	67.9	84.5	1.18934	7.19079	4.02792e-08
11629	AIF1	allograft inflammatory factor 1	2.3	1.1	1.6	0.9	0.7	0.6	0.6	1.18905	0.256715	0.0314045
105439	SLAIN1	SLAIN motif family, member 1	108.1	112.3	119.1	112.4	106.9	59	59.1	0.920572	6.59757	1.00057e-28
20779	SRC	Rous sarcoma oncogene	39.3	43.2	46.3	46.1	46.3	22.2	16.6	1.18863	5.22069	2.85186e-18
668253	DLEU2	deleted in lymphocytic leukemia, 2	5.6	8.2	7.7	7.6	8.5	2.8	3.8	1.1886	2.69853	3.29086e-06
102595	PLEKHO2	pleckstrin homology domain containing, family O member 2	210.1	197.7	209.2	198.9	164.8	93.3	78.9	1.18704	7.36513	7.20745e-25
67698	FAM174A	family with sequence similarity 174, member A	28.1	25.6	27.2	31.5	34.1	14.3	11.4	1.1868	4.63026	1.12823e-14
17476	MPEG1	macrophage expressed gene 1	18.5	12	15.7	12.8	9.8	5.1	7	1.18657	3.5499	0.00933272
170707	USP48	ubiquitin specific peptidase 48	87.2	81.5	82.8	85.7	80.5	148.7	148.4	-0.831279	6.6744	1.82125e-28
207740	UBALD1	UBA-like domain containing 1	85.6	87.2	88.8	88.5	86	35.6	41.1	1.1859	6.19828	1.3869e-43
70218	KIF18B	kinesin family member 18B	11.3	11.3	14.5	8.8	8.1	4	5.5	1.18549	3.2049	3.55408e-05
15483	HSD11B1	hydroxysteroid 11-beta dehydrogenase 1	123.5	138.5	137.4	133.6	136.3	71.6	73.7	0.882547	6.86457	2.4123e-28
17219	MCM6	minichromosome maintenance deficient 6 (MIS5 homolog, S. pombe) (S. cerevisiae)	396	398.5	405.8	392.6	410.3	172.4	180.3	1.1839	8.3954	3.82278e-35
103712	6330403K07RIK	RIKEN cDNA 6330403K07 gene	26.2	28.6	26.3	24.8	30.3	13	10.9	1.18368	4.52605	1.04832e-10
108655	FOXP1	forkhead box P1	116.8	102.9	103.1	99.8	86.8	211.8	194.8	-0.9976	7.03189	2.78088e-28
56222	CITED4	Cbp/p300-interacting transactivator, with Glu/Asp-rich carboxy-terminal domain, 4	2	2.6	3.1	2.3	3.5	0.9	1.5	1.18258	1.2735	0.00113547
97827	EXD2	exonuclease 3'-5' domain containing 2	19.8	20.1	20.2	18.9	17.9	36.3	40.4	-0.982765	4.63311	3.74486e-28
233552	GDPD5	glycerophosphodiester phosphodiesterase domain containing 5	53.4	50.7	55.6	56.6	51.9	26.7	20.5	1.18155	5.49896	3.83305e-18
245666	IQSEC2	IQ motif and Sec7 domain 2	2.8	1.8	2	1.8	1.3	1.1	0.6	1.17954	0.808846	0.00927951
26921	MAP4K4	mitogen-activated protein kinase kinase kinase kinase 4	122	116	123.4	122.8	98.6	218.5	229.6	-0.942735	7.20231	4.25025e-28
54698	CRTAM	cytotoxic and regulatory T cell molecule	3.7	4.3	4	2.7	5.6	2.7	0.8	1.17808	1.82538	0.000222329
594844	TCEAL3	transcription elongation factor A (SII)-like 3	3.7	3.2	3.1	2.3	4.5	1.4	1.6	1.17805	1.57168	0.00178404
215193	DIEXF	digestive organ expansion factor homolog (zebrafish)	19.2	19.3	20.8	20	21.1	38.2	41.3	-0.98211	4.68419	5.92695e-28
232288	FRMD4B	FERM domain containing 4B	50.4	44.6	45.4	49	44.4	21.9	19.4	1.17738	5.30172	1.51349e-17
68526	GPR155	G protein-coupled receptor 155	67.9	70.7	77.1	80.8	54.3	35.5	26.5	1.17711	5.88578	1.78253e-15
68151	WLS	wntless homolog (Drosophila)	268.5	280.4	269.7	285.6	271.6	144.9	98.7	1.17562	7.8548	2.38045e-13
227620	UAP1L1	UDP-N-acteylglucosamine pyrophosphorylase 1-like 1	31.3	32.6	35.7	34.7	44	15.1	16.5	1.17482	4.91273	1.79683e-13
75415	ARHGAP12	Rho GTPase activating protein 12	21.5	24.7	24.7	24.5	22.8	45	44	-0.910703	4.88867	8.59827e-28
17025	ALAD	aminolevulinate, delta-, dehydratase	42.6	42.2	47.2	47.8	54.2	19.7	21.8	1.17404	5.3043	2.88541e-21
21942	TNFRSF9	tumor necrosis factor receptor superfamily, member 9	462.5	469.9	458.3	501.8	488.4	223.3	199.3	1.17207	8.64625	6.06237e-28
66752	4933404O12RIK	RIKEN cDNA 4933404O12 gene	12.7	11.6	14.9	11.8	10.2	5.6	5.2	1.17191	3.38596	9.20019e-10
74136	SEC14L1	SEC14-like 1 (S. cerevisiae)	134.1	143.8	155.3	158.5	148.8	65.5	66	1.17168	6.96268	4.75615e-30
74732	STX11	syntaxin 11	104	99.5	104.4	101.8	104.7	50.8	40.5	1.17151	6.43776	4.40359e-08
11891	RAB27A	RAB27A, member RAS oncogene family	259.8	275.9	263.9	285.1	238.2	140.3	129.7	0.970156	7.83112	1.24668e-27
231668	VSIG10	V-set and immunoglobulin domain containing 10	27.2	32.7	32	40.1	30.9	16.8	12.1	1.17077	4.78409	1.70458e-06
14739	S1PR2	sphingosine-1-phosphate receptor 2	34.6	41.8	45.1	50.7	43.2	20	18.3	1.16999	5.1861	1.19244e-12
67834	IDH3A	isocitrate dehydrogenase 3 (NAD+) alpha	102.5	107.9	109.7	111.2	113.5	54.8	57.3	0.959915	6.55456	1.41469e-27
13056	CYB561	cytochrome b-561	2.3	2	1.8	1.7	2.3	0.7	1.1	1.1692	0.869712	0.000976137
66995	ZCCHC18	zinc finger, CCHC domain containing 18	63.7	68.5	58.9	60.4	72.6	32.1	25.6	1.16783	5.77384	8.07555e-08
14191	FGR	Gardner-Rasheed feline sarcoma viral (Fgr) oncogene homolog	22.6	23.1	22.8	22.4	20.9	10.2	9.7	1.16766	4.24487	3.98665e-06
15512	HSPA2	heat shock protein 2	5.9	6.7	7.7	6.1	6.3	3.6	2.2	1.16637	2.49742	4.82662e-05
67880	DCXR	dicarbonyl L-xylulose reductase	16.2	13.9	16	17	23.1	7.6	7.8	1.16584	3.87498	2.25248e-07
54392	NCAPG	non-SMC condensin I complex, subunit G	23.6	26.8	31.9	24	24.5	11.1	12.2	1.1653	4.47088	1.20092e-07
70791	HARS2	histidyl-tRNA synthetase 2, mitochondrial (putative)	27.2	27	26.2	27.1	32.1	53.6	55.1	-0.960095	5.14944	2.06247e-27
18643	PFN1	profilin 1	2376	2521.5	2479.1	2348.1	2810.7	946	1294.4	1.16237	11.0437	3.88085e-24
12336	CAPNS1	calpain, small subunit 1	346.9	352.2	351.6	335.8	416.2	158.5	164.1	1.16065	8.24689	1.84834e-33
12566	CDK2	cyclin-dependent kinase 2	29.4	31.2	33.9	28.3	28.6	55.4	57.1	-0.89126	5.23737	2.21202e-27
14127	FCER1G	Fc receptor, IgE, high affinity I, gamma polypeptide	2.6	1.7	2.3	1.4	3.2	0.8	1.2	1.16027	1.00768	0.0234299
19164	PSEN1	presenilin 1	162.9	192.8	186	202.8	173.3	98	96	0.92056	7.31249	3.12877e-27
76886	FAM81A	family with sequence similarity 81, member A	8.8	8.2	8.1	6.8	6.7	4.1	2.7	1.1601	2.72886	1.10149e-06
100310872	DYNLT1A	dynein light chain Tctex-type 1A	2	2.4	2.4	2.2	2.8	1.3	0.8	1.15967	1.07963	0.00047958
53620	VAMP5	vesicle-associated membrane protein 5	29.4	27.6	31.4	34.5	40.6	13.2	16.2	1.1579	4.79314	4.54092e-12
15894	ICAM1	intercellular adhesion molecule 1	190.7	196.1	224.4	210.2	190.8	100	81.6	1.1566	7.41526	4.57268e-19
319817	RC3H2	ring finger and CCCH-type zinc finger domains 2	43.9	46.2	49.1	51.6	48.5	91.7	87.1	-0.901102	5.90043	4.54272e-27
106522	PKDCC	protein kinase domain containing, cytoplasmic	2	2.6	3.1	2.8	4.3	2.1	0.6	1.15648	1.40033	0.00298332
216169	ABHD17A	abhydrolase domain containing 17A	102.4	86	105.5	107.3	125.9	43	51.8	1.15517	6.47575	1.76021e-22
77032	TSTD3	thiosulfate sulfurtransferase (rhodanese)-like domain containing 3	31.9	37.4	30.6	31.3	34	13.2	16.6	1.15271	4.80748	1.01109e-19
18007	NEO1	neogenin	4.5	3.7	4.6	4.2	1.9	2.3	1.1	1.15147	1.72851	0.00509174
72157	PGM2	phosphoglucomutase 2	81	74.5	73.3	80.9	79.8	42.2	39.8	0.924903	6.07659	5.74646e-27
73139	CENPV	centromere protein V	3.6	3.4	3.5	3.9	4	1.3	2.1	1.15098	1.69837	1.28086e-05
215243	TRAF3IP3	TRAF3 interacting protein 3	187.6	176.9	175.2	182.2	162.4	326.9	322.5	-0.876683	7.77556	6.21826e-27
14667	GM2A	GM2 ganglioside activator protein	403.1	451.2	412.8	434.1	398.7	193.2	185.1	1.15066	8.46842	3.30998e-34
110213	TMBIM6	transmembrane BAX inhibitor motif containing 6	977.5	1012.3	991.3	1019.5	1093.6	532.4	554.9	0.90614	9.78664	6.35832e-27
14063	F2RL1	coagulation factor II (thrombin) receptor-like 1	105.8	123.6	133.9	160	107.3	66.2	47.3	1.15055	6.73441	1.30503e-16
15900	IRF8	interferon regulatory factor 8	72.5	63.4	71	68.2	65.1	27.9	33.5	1.14926	5.84574	1.32341e-07
16195	IL6ST	interleukin 6 signal transducer	210.8	202.3	197.6	184.6	164.8	402.4	359.6	-0.989015	7.94261	8.20429e-27
110095	PYGL	liver glycogen phosphorylase	2.9	1.3	0.9	1.8	1.4	0.6	0.9	1.14858	0.572547	0.0200122
71923	2310047M10RIK	RIKEN cDNA 2310047M10 gene	31.2	29.2	33	35.6	42.4	16.2	14.7	1.14762	4.86021	1.31548e-14
81898	SF3B1	splicing factor 3b, subunit 1	486.5	545.9	602.6	552.2	584	1035	1102.4	-0.947163	9.45377	1.0386e-26
14940	GZMC	granzyme C	5.3	7	6.8	6.8	6.8	2.3	3.6	1.14668	2.50249	1.82824e-05
74106	DCAF6	DDB1 and CUL4 associated factor 6	18.4	17.7	17.8	17.5	15.6	36.2	32.8	-0.991223	4.47795	1.09068e-26
11839	AREG	amphiregulin	5.4	4.7	3.8	4.6	5.2	2.4	1.8	1.14663	2.04866	1.09602e-05
22720	ZFP62	zinc finger protein 62	54	57.6	57.4	55.2	49.2	95.2	93.6	-0.788293	6.04537	1.17841e-26
11804	APLP2	amyloid beta (A4) precursor-like protein 2	249.7	268.5	255.1	261.5	231.9	117.7	111.3	1.14593	7.74032	7.81425e-41
14998	H2-DMA	histocompatibility 2, class II, locus DMa	57.4	55.6	55.8	56.5	62	28.7	23.2	1.14489	5.60391	6.42032e-13
74251	ANKRD9	ankyrin repeat domain 9	3.7	4.2	5.2	4.3	4.9	1.8	2.2	1.14474	1.96309	2.95617e-06
67057	YAF2	YY1 associated factor 2	45.4	53.9	52.2	51.9	55.1	24.5	22.3	1.14438	5.4518	7.34376e-23
11898	ASS1	argininosuccinate synthetase 1	399.1	419.7	428.8	422.6	392.3	215.3	203.4	0.978167	8.47004	1.54631e-26
11461	ACTB	actin, beta	9728.3	10883.2	10610.8	10029.7	11504.7	4518.3	5029.8	1.14415	13.1197	1.6096e-31
64138	CTSZ	cathepsin Z	143.8	125.2	134.4	124.7	159.4	60.4	64.1	1.14372	6.85996	8.95964e-25
75568	CAPSL	calcyphosine-like	2.5	2.6	2.2	2.5	4.4	1.3	1.3	1.14165	1.34299	0.00389978
73804	KIF2C	kinesin family member 2C	9.5	10.1	12	7.4	8.5	3.5	5.1	1.14056	3.03332	4.59668e-05
69601	DAB2IP	disabled 2 interacting protein	17	15.2	18.2	17.3	12.6	8.2	6.3	1.14008	3.77594	6.61531e-06
72844	KCTD17	potassium channel tetramerisation domain containing 17	35.8	38.3	38.4	39.4	38.2	18.9	15.5	1.13971	5.0101	6.00889e-20
107976	BRE	brain and reproductive organ-expressed protein	60.8	64.3	61	59.2	65.8	33.2	33.2	0.907093	5.75727	2.33428e-26
18301	FXYD5	FXYD domain-containing ion transport regulator 5	1003.5	1040.1	966.2	1002.2	1026.9	529.4	557.8	0.890666	9.77362	2.36284e-26
21898	TLR4	toll-like receptor 4	4.5	6.5	5.6	5	4.9	3.4	1.4	1.1397	2.2076	0.0012024
52840	DBNDD2	dysbindin (dystrobrevin binding protein 1) domain containing 2	22.4	21.9	24.1	26.3	32.1	12	11	1.13901	4.43055	7.916e-11
74257	TSPAN17	tetraspanin 17	6.3	6	7.5	7.7	7.2	3.8	2.5	1.13893	2.58388	1.73617e-05
11647	ALPL	alkaline phosphatase, liver/bone/kidney	4	2.8	4.1	2.6	2.6	1.3	1.6	1.13829	1.50806	0.000964067
12332	CAPG	capping protein (actin filament), gelsolin-like	679.7	716.7	734.4	761	836.8	337.9	339.9	1.13784	9.29843	1.37604e-30
103710	SLC35E4	solute carrier family 35, member E4	10.5	6.8	8	9.9	6.4	2.7	4.9	1.13779	2.83923	0.00605647
264895	ACSF2	acyl-CoA synthetase family member 2	47.3	48.7	48.6	45.4	43.6	23.1	19.3	1.13644	5.30633	3.86194e-29
214048	LARP1B	La ribonucleoprotein domain family, member 1B	74.3	66.8	64.4	64.1	78.3	31	32.4	1.1362	5.88012	1.31474e-24
18746	PKM	pyruvate kinase, muscle	1515.2	1477.9	1595.3	1600.9	1696.7	703	732.3	1.136	10.3791	5.55579e-27
26417	MAPK3	mitogen-activated protein kinase 3	84.9	84.4	91.1	79.1	93	41.6	48.4	0.944271	6.22491	4.28538e-26
16363	IRF2	interferon regulatory factor 2	264.2	299.3	290.3	329.3	247.4	127.1	133.7	1.1337	7.91753	9.41422e-27
13605	ECT2	ect2 oncogene	15.1	16	16.6	11.4	13.3	6.6	6.5	1.13302	3.62819	7.295e-08
667034	PNP2	purine-nucleoside phosphorylase 2	1.6	1.2	1.7	1	1.7	0.6	0.7	1.13286	0.434397	0.00964947
65107	LRP10	low-density lipoprotein receptor-related protein 10	724.8	709.3	772	793.7	731	343.5	337.5	1.13188	9.30013	4.28441e-36
102436	LARS2	leucyl-tRNA synthetase, mitochondrial	1900.1	1862.7	1668.7	1637.5	2062.5	436.7	1230.3	1.13167	10.5913	0.00825588
27375	TJP3	tight junction protein 3	35.7	36.7	43	41.5	38	19.9	15.7	1.1312	5.04717	2.10411e-17
276846	PIGS	phosphatidylinositol glycan anchor biosynthesis, class S	175.1	173	179.2	174	171.7	93.2	102.8	0.833351	7.25624	9.7608e-26
78255	RALGPS2	Ral GEF with PH domain and SH3 binding motif 2	30.4	29.6	28.7	31.6	29.5	56.5	62.3	-0.986911	5.26238	1.10565e-25
72482	ACBD6	acyl-Coenzyme A binding domain containing 6	57.3	57.8	64.1	59	71.1	27	29.6	1.13063	5.71254	5.77401e-23
20491	SLA	src-like adaptor	801.4	913.4	892.2	1050.9	928.4	437.8	401	1.12887	9.59838	1.09365e-27
53602	HPCAL1	hippocalcin-like 1	104.3	102.9	109.9	112.2	127.1	51.7	50.1	1.12871	6.55754	3.20685e-29
338371	ENDOV	endonuclease V	26.4	25.3	26.6	24.8	21.5	47.6	46.1	-0.910446	4.96315	1.24464e-25
54199	CCRL2	chemokine (C-C motif) receptor-like 2	26.1	28.8	25.9	32.9	24.7	12.5	12.8	1.12696	4.55701	2.62108e-12
16906	LMNB1	lamin B1	167.8	172.5	183.9	155.5	171.1	76	79.9	1.12663	7.16952	3.70822e-25
620246	GPR52	G protein-coupled receptor 52	1.1	1.2	2.3	1.1	1.2	0.8	0.4	1.1257	0.352888	0.0203947
27221	CHAF1A	chromatin assembly factor 1, subunit A (p150)	26.1	20.8	24.5	19.2	20.1	9.6	10.6	1.1254	4.23764	3.00381e-07
12822	COL18A1	collagen, type XVIII, alpha 1	2	1.8	1.5	2.5	1.8	1.3	0.4	1.12462	0.812552	0.00319483
15463	AGFG1	ArfGAP with FG repeats 1	384.4	383.2	402.4	402.5	386.7	216.6	210.6	0.875202	8.4139	1.61696e-25
20893	BHLHE40	basic helix-loop-helix family, member e40	96	73.7	74.9	70.4	78.3	44.6	27.5	1.12391	6.05785	1.8158e-06
18104	NQO1	NAD(P)H dehydrogenase, quinone 1	2.2	1.4	1.6	1.3	1.2	0.7	0.7	1.12284	0.489129	0.00662881
19324	RAB1	RAB1, member RAS oncogene family	168.7	198.6	189.6	192.7	201.6	99.8	90.7	0.997456	7.35096	1.80782e-25
12345	CAPZB	capping protein (actin filament) muscle Z-line, beta	727	739.6	746.7	717.5	810.6	337.6	349.8	1.12242	9.30572	6.49508e-37
67615	UBE2R2	ubiquitin-conjugating enzyme E2R 2	190.5	200.3	182.8	185.9	201.9	101.6	111.6	0.851242	7.39185	1.92291e-25
77034	2510039O18RIK	RIKEN cDNA 2510039O18 gene	91.4	85.7	102.3	107.5	102.2	49.7	48.4	0.995894	6.39317	2.04822e-25
66629	GOLPH3	golgi phosphoprotein 3	213.8	228.6	232.2	236.9	218	118.2	125.5	0.890609	7.61713	2.32867e-25
56187	RABGGTA	Rab geranylgeranyl transferase, a subunit	28.7	26.8	30.4	30.1	32.1	52.8	54.6	-0.856542	5.18966	2.69726e-25
71752	GTF3C2	general transcription factor IIIC, polypeptide 2, beta	79.1	69.7	68.4	71.5	58.6	126.1	132.7	-0.898778	6.43595	2.69964e-25
71779	MARCH8	membrane-associated ring finger (C3HC4) 8	1.8	3	2.9	2.4	2.6	1.7	0.6	1.12221	1.19842	0.00910108
73723	SH3BGRL3	SH3 domain binding glutamic acid-rich protein-like 3	514.4	559.4	520	500.4	611.4	234.3	263	1.12211	8.83829	3.33679e-30
20181	RXRA	retinoid X receptor alpha	69.6	72.7	76.6	71.4	62.8	36	35.1	0.991422	5.92469	3.34443e-25
12520	CD81	CD81 antigen	247.3	274	262.5	262.1	325.8	129.4	122.7	1.12149	7.8589	3.87451e-26
12442	CCNB2	cyclin B2	31.3	29.1	29.2	21.3	31.6	12	14.3	1.12041	4.60052	1.29022e-06
16648	KPNA3	karyopherin (importin) alpha 3	120	137	130.4	132	117.7	74.1	65.2	0.871179	6.79521	3.5852e-25
18769	PKIG	protein kinase inhibitor, gamma	1.7	3.2	3.3	3.5	3.7	1.2	1.7	1.12036	1.46221	0.000426449
68066	SLC25A39	solute carrier family 25, member 39	91.9	78.1	84.9	82.3	100.9	38.7	42	1.11926	6.21439	1.8925e-29
66158	CXX1A	CAAX box 1A	8.6	8.1	8.5	8	11.2	4.1	4	1.11878	2.93669	1.59131e-07
13864	NR2F6	nuclear receptor subfamily 2, group F, member 6	12.8	11.7	13.5	15.7	17.4	5.1	8	1.11839	3.60641	1.20661e-07
64294	ITM2C	integral membrane protein 2C	689.5	715.2	722.1	718.6	850.4	344	337	1.11823	9.28873	1.764e-25
50880	SCLY	selenocysteine lyase	77.6	71.7	71.8	73.8	75.6	34.8	33.4	1.11775	5.97328	1.37445e-30
269941	CHSY1	chondroitin sulfate synthase 1	42.6	43.4	44.9	42.5	32.2	20.6	17.3	1.11661	5.12676	2.19912e-13
19883	RORA	RAR-related orphan receptor alpha	34.3	31.3	30.5	34.6	13.3	16.2	10.4	1.11516	4.61461	0.000168678
18975	POLG	polymerase (DNA directed), gamma	77.3	72.6	77.8	79.9	68.6	125.2	137.7	-0.805545	6.51281	6.93946e-25
14678	GNAI2	guanine nucleotide binding protein (G protein), alpha inhibiting 2	1339.4	1327.6	1353.8	1290.7	1272.5	594.8	623.8	1.11185	10.1226	2.2676e-39
12453	CCNI	cyclin I	430.7	434.6	429.4	408	446.2	235.2	202.8	0.972242	8.53027	7.18187e-25
17829	MUC1	mucin 1, transmembrane	3	3.2	3.7	3.5	2.7	1.7	1.3	1.11108	1.50808	0.000154327
216001	MICU1	mitochondrial calcium uptake 1	79.8	83.1	80	80.2	84.5	47.2	45.1	0.819951	6.16109	7.23492e-25
68948	FAM216A	family with sequence similarity 216, member A	16.7	17.3	18.1	17.8	21	8.8	8	1.11077	3.95921	9.19945e-14
17191	MBD2	methyl-CpG binding domain protein 2	259.8	277.1	254.7	270.7	274.6	138.3	154.6	0.868556	7.86401	7.75839e-25
20877	AURKB	aurora kinase B	17.3	18.6	21.5	14.6	17.8	7.3	9.4	1.11008	3.94172	4.37086e-05
18412	SQSTM1	sequestosome 1	309.3	321.1	319.1	330.7	339.6	186.4	184.1	0.806254	8.1521	7.90565e-25
68294	MFSD10	major facilitator superfamily domain containing 10	66.8	65.4	70.6	72.2	71.4	31.5	32.8	1.10819	5.87835	5.22445e-29
14367	FZD5	frizzled homolog 5 (Drosophila)	9.3	11.3	12.7	12.9	9.5	5.6	4.7	1.10768	3.25855	5.01017e-07
78388	MVP	major vault protein	104.2	92.3	99.1	108.1	113.6	52.2	54.3	0.958794	6.47993	8.64161e-25
11981	ATP9A	ATPase, class II, type 9A	95.4	76.5	81.6	84.6	91.1	45.4	34.2	1.10766	6.18673	2.69274e-11
22608	YBX1	Y box protein 1	587.5	617.1	563.4	517.3	617.1	260.4	278.6	1.10702	8.94184	6.71316e-30
69094	TMEM160	transmembrane protein 160	32.5	25	37.3	34.2	46	13.9	18.6	1.10619	4.89737	4.85624e-09
223254	FARP1	FERM, RhoGEF (Arhgef) and pleckstrin domain protein 1 (chondrocyte-derived)	33	37.4	35.3	34.7	22.6	14.3	16.1	1.10269	4.79547	7.52861e-08
11568	AEBP1	AE binding protein 1	0.9	1.6	1.4	1	1.5	0.6	0.6	1.10127	0.267185	0.00983295
69035	ZDHHC3	zinc finger, DHHC domain containing 3	122.3	112.7	114.6	105.8	101.7	60.1	61.2	0.876074	6.60098	9.67443e-25
11972	ATP6V0D1	ATPase, H+ transporting, lysosomal V0 subunit D1	96.1	96.1	93.7	96.8	105.9	53.1	54.5	0.861303	6.41489	9.98688e-25
223723	TTLL12	tubulin tyrosine ligase-like family, member 12	62	63.2	66	67.6	69	30.7	36.7	0.961812	5.82313	1.00906e-24
14797	AES	amino-terminal enhancer of split	801.7	788.9	843.9	800.6	893.4	375.9	394.1	1.10101	9.45108	1.83388e-34
18951	2005-09-01	septin 5	1.8	2.3	1.8	1.9	1.3	0.9	0.8	1.10093	0.756372	0.00293985
79264	KRIT1	KRIT1, ankyrin repeat containing	33	39.1	35.7	39.8	37.1	69.8	70.4	-0.922915	5.53721	1.11362e-24
66043	ATP5D	ATP synthase, H+ transporting, mitochondrial F1 complex, delta subunit	98.4	107.1	110.7	100.2	113.6	37.6	61.4	1.10076	6.49167	7.45049e-15
320302	GLT28D2	glycosyltransferase 28 domain containing 2	11.6	10.6	11.5	11	11.8	6.5	4	1.10064	3.28136	1.60883e-07
58207	SLC43A3	solute carrier family 43, member 3	37.4	34.2	33	30.1	24.6	16.2	13.5	1.10062	4.76233	6.52788e-08
56325	ABCB9	ATP-binding cassette, sub-family B (MDR/TAP), member 9	101	88.6	101.9	109	109.1	42.9	52.2	1.10061	6.43517	3.73239e-20
272551	GINS2	GINS complex subunit 2 (Psf2 homolog)	8.9	8.5	10.8	8.1	11.2	3.9	4.9	1.10051	3.03707	1.73123e-06
338337	COG3	component of oligomeric golgi complex 3	47.5	45.2	49.1	49.3	42.9	84.1	78.1	-0.794156	5.82294	1.55243e-24
73690	GLIPR1	GLI pathogenesis-related 1 (glioma)	101.4	117.5	95.5	115.5	107.5	51.3	48.9	1.10041	6.51179	4.00644e-28
93679	TRIM8	tripartite motif-containing 8	154.1	147	191.7	183.8	173.7	76.7	82	1.10009	7.17304	2.3749e-24
26943	SERINC3	serine incorporator 3	1576.9	1693.8	1689.5	1712	1513.1	892.7	635.7	1.09899	10.4386	6.11308e-16
67468	MMD	monocyte to macrophage differentiation-associated	132.1	148.7	135.5	136	150.6	70.7	60.6	1.09832	6.89891	4.77353e-21
67451	PKP2	plakophilin 2	1	1.1	1.5	1	1	0.6	0.4	1.09678	0.10673	0.00846698
69608	SEC24D	Sec24 related gene family, member D (S. cerevisiae)	38.3	34.3	38.3	35.6	29.9	18.9	14	1.09605	4.90949	4.37484e-15
51792	PPP2R1A	protein phosphatase 2, regulatory subunit A, alpha	364.2	371	362.5	372.3	388.3	210.8	211.8	0.81458	8.3487	3.05877e-24
60530	FIGNL1	fidgetin-like 1	23.6	24.2	25.8	18.2	24.3	10.3	11.5	1.09588	4.3117	2.60583e-08
13033	CTSD	cathepsin D	634.5	674.6	712.1	709.6	776.1	344.7	312.4	1.09401	9.21675	6.79698e-31
12501	CD3E	CD3 antigen, epsilon polypeptide	949.8	1027.6	983.7	986.6	977.9	459.6	463.4	1.09387	9.70679	9.05181e-36
217837	ITPK1	inositol 1,3,4-triphosphate 5/6 kinase	94.7	98.1	105	136.8	113.9	51.4	51.4	1.09387	6.54233	1.74808e-20
75564	RSPH9	radial spoke head 9 homolog (Chlamydomonas)	1.3	1	1	1.1	1.6	0.6	0.6	1.09383	0.187555	0.0116901
268697	CCNB1	cyclin B1	14.9	15.4	15.9	11.7	13.5	6.1	7.3	1.09357	3.6155	6.38833e-05
80743	VPS16	vacuolar protein sorting 16 (yeast)	88.7	86.4	95.9	88.3	96.7	157.1	152	-0.760637	6.77252	3.48791e-24
18458	PABPC1	poly(A) binding protein, cytoplasmic 1	2863.2	2967.2	2701.3	2510.1	2796.6	1298.9	1296	1.093	11.1971	1.48334e-29
26934	RACGAP1	Rac GTPase-activating protein 1	84.4	76.4	78.4	71.4	68.6	37.5	33.6	1.09143	6.01109	7.07885e-15
225187	ANKRD29	ankyrin repeat domain 29	6	6.8	6.5	6	4.9	3.4	2.2	1.0881	2.40361	1.0912e-05
106581	ITFG3	integrin alpha FG-GAP repeat containing 3	67.3	65.7	73.2	71.6	69.7	36.2	29.2	1.08618	5.88613	2.45164e-28
231986	JAZF1	JAZF zinc finger 1	21	22.3	22.5	20.6	23.2	12.7	7.9	1.08593	4.22911	1.90405e-08
68112	SDCCAG3	serologically defined colon cancer antigen 3	46.6	47.5	47.8	49.7	55.9	82.8	91.1	-0.810329	5.91236	4.16779e-24
21881	TKT	transketolase	487.6	470.8	511.4	513.4	511.8	228.7	241.6	1.08565	8.72716	4.19013e-31
74178	STK40	serine/threonine kinase 40	117.8	122.1	144.7	142.2	127.7	69.2	65.8	0.955635	6.81943	4.3399e-24
15163	HCLS1	hematopoietic cell specific Lyn substrate 1	733.8	726.2	694.6	716.1	823.9	361.8	387.9	0.979064	9.31074	4.48445e-24
14702	GNG2	guanine nucleotide binding protein (G protein), gamma 2	178.6	177.5	157.6	155.5	150.7	89.4	65	1.08545	7.12238	1.28276e-18
11569	AEBP2	AE binding protein 2	264	259.2	282.6	291.1	278.6	153.9	144.6	0.881895	7.90267	4.57036e-24
243277	GPR133	G protein-coupled receptor 133	5.2	5.1	4.7	4.8	4.9	2.8	1.8	1.08529	2.11258	0.00989494
269999	ORAI3	ORAI calcium release-activated calcium modulator 3	54.1	57.3	61.1	62.7	61.9	28.9	27.1	1.08431	5.6608	3.36319e-22
69930	ZFP715	zinc finger protein 715	24.8	28.3	26.9	26.3	25.5	52.1	46.8	-0.906411	5.04267	5.52177e-24
22195	UBE2L3	ubiquitin-conjugating enzyme E2L 3	191.7	206.4	187.5	184.9	223.3	91.4	96.3	1.08284	7.40034	3.50391e-35
98170	TMEM132A	transmembrane protein 132A	1.8	1.8	2.7	2.9	2	1.1	1	1.08208	1.02132	0.0011492
56419	DIAP3	diaphanous homolog 3 (Drosophila)	17.9	17.2	17.1	13.2	12.5	7.1	7.7	1.08116	3.74297	4.27866e-08
71988	ESCO2	establishment of cohesion 1 homolog 2 (S. cerevisiae)	8.4	7.9	11.1	7.2	7	3.7	4.2	1.08012	2.85054	0.000211509
105246	BRD9	bromodomain containing 9	43.4	37.3	35.6	38.7	36.9	66.7	66.5	-0.796819	5.53849	6.53563e-24
69372	MOCS3	molybdenum cofactor synthesis 3	11.7	10.9	12.1	10.4	13.6	5.1	6	1.07965	3.33816	2.87752e-10
102941	B630019K06RIK	novel protein similar to F-box and leucine-rich repeat protein 17 (Fbxl17)	3.4	4.1	4.2	4.6	4.6	2.8	1.1	1.07954	1.88874	0.00197166
76681	TRIM12A	tripartite motif-containing 12A	59.2	62.8	58.2	64.4	67.4	107.5	114.3	-0.828946	6.25347	7.91638e-24
76866	MORN1	MORN repeat containing 1	1.9	1.5	1.9	2	1.8	1	0.7	1.07933	0.737023	0.00105786
67068	DYNLRB1	dynein light chain roadblock-type 1	125.5	143.7	120.5	124.2	149.2	56.7	69.1	1.07766	6.81848	3.31279e-25
94246	ARID4B	AT rich interactive domain 4B (RBP1-like)	88.6	88.7	96.7	97.4	78.6	172	168.5	-0.919892	6.8194	8.85088e-24
234776	ATMIN	ATM interactor	128.4	113.7	118.7	120.1	103.8	65.5	56.9	0.933077	6.66009	8.89505e-24
78928	PIGT	phosphatidylinositol glycan anchor biosynthesis, class T	187.1	179.6	178.6	176.3	198.9	82.3	92.4	1.076	7.29112	1.10966e-36
13178	DCK	deoxycytidine kinase	177.3	208.2	206	208.7	192.7	112.3	103.5	0.879458	7.43327	9.71581e-24
217835	RIN3	Ras and Rab interactor 3	306.4	353.9	378.9	385	331	157.8	175.4	1.07577	8.22162	1.29938e-28
234388	CCDC124	coiled-coil domain containing 124	52.2	51.3	49.3	48.9	63.9	23.2	27.3	1.07564	5.50125	2.24432e-20
15366	HMMR	hyaluronan mediated motility receptor (RHAMM)	9.9	8.5	11.6	6.1	8.8	3.9	4.6	1.07513	2.96174	0.000606366
68195	RNASET2B	ribonuclease T2B	17.6	15.5	18.9	19.2	22.5	5.3	12.6	1.07458	4.00733	1.70722e-05
225055	FBXO11	F-box protein 11	79	84.1	88	81.6	77	152.1	127.5	-0.770981	6.62206	1.11122e-23
12519	CD80	CD80 antigen	17.8	21.8	17.3	25.9	17.3	9.9	9.1	1.07395	4.10238	1.24047e-06
74120	ZFP263	zinc finger protein 263	40.6	39.8	43.8	41.7	37.2	82.8	68.6	-0.899317	5.6624	1.35121e-23
17936	NAB1	Ngfi-A binding protein 1	146	155.9	172.2	170.7	149.2	80.1	70.8	1.07372	7.07827	1.67983e-28
22038	PLSCR1	phospholipid scramblase 1	39	40.9	37.9	41.7	41.5	21.2	17	1.07367	5.10091	3.93039e-09
66848	FUCA2	fucosidase, alpha-L- 2, plasma	66	73.7	72	71.7	71.9	39.5	27.9	1.07338	5.92	6.9652e-16
226551	SUCO	SUN domain containing ossification factor	69.3	67.8	65.3	66.8	59.4	125.5	105.6	-0.815266	6.32187	1.53983e-23
65945	CLSTN1	calsyntenin 1	63.3	64.5	69.8	65.6	57.2	37	23.9	1.07313	5.77153	8.65791e-11
28075	DESI1	desumoylating isopeptidase 1	64.8	73.6	70.9	72.6	71.6	35.7	41.5	0.876112	5.94676	1.61283e-23
67844	RAB32	RAB32, member RAS oncogene family	12.8	14.6	12.9	13.1	15.6	7.9	5.1	1.07269	3.56799	1.02249e-09
74150	SLC35F5	solute carrier family 35, member F5	4.6	4.3	3.3	4.1	3.4	2.3	1.4	1.07182	1.80096	8.83659e-05
56077	DGKE	diacylglycerol kinase, epsilon	20.6	21.2	18.2	19.6	16.3	40	34.5	-0.960746	4.60745	1.80845e-23
252838	TOX	thymocyte selection-associated high mobility group box	309.8	301.8	292.1	271	241.4	139.6	130.2	1.0699	7.91288	1.77982e-16
21356	TAPBP	TAP binding protein	702.8	727.3	705.2	732.1	793.8	401.4	396.5	0.876108	9.31553	1.91206e-23
234875	TTC13	tetratricopeptide repeat domain 13	44.3	44.3	41.5	43.9	35.8	76.1	85.2	-0.94235	5.72892	2.02009e-23
11465	ACTG1	actin, gamma, cytoplasmic 1	1081.6	1094.8	1201.3	1096.8	1051.3	503.5	549.8	1.06946	9.87655	5.1854e-31
26941	SLC9A3R1	solute carrier family 9 (sodium/hydrogen exchanger), member 3 regulator 1	462.5	470	504.7	508.2	518.7	251.2	280.6	0.8904	8.7419	2.16111e-23
56550	UBE2D2A	ubiquitin-conjugating enzyme E2D 2A	109.4	118.9	100.2	102.5	106	56.6	61.9	0.859673	6.55134	2.26831e-23
22137	TTK	Ttk protein kinase	4.6	5.3	4.3	3.5	4.5	1.8	2.5	1.0688	1.9739	0.00051237
13423	DNASE2A	deoxyribonuclease II alpha	34.2	27.9	32.6	33.9	39.8	17.4	14.7	1.06776	4.84767	3.85364e-08
69276	SEC62	SEC62 homolog (S. cerevisiae)	228	264.5	233.4	255	281.4	134.3	121.6	0.980215	7.76174	2.8509e-23
217944	RAPGEF5	Rap guanine nucleotide exchange factor (GEF) 5	12.5	13	13.8	14.3	7.3	7.8	3.8	1.06586	3.39316	0.00132289
108148	GALNT2	UDP-N-acetyl-alpha-D-galactosamine:polypeptide N-acetylgalactosaminyltransferase 2	157.1	154.3	169.1	172.4	160.8	83.1	72.6	1.06334	7.11519	2.87311e-37
64136	SDF2L1	stromal cell-derived factor 2-like 1	32.7	29.9	27.1	27.2	30.8	12.5	15.9	1.06176	4.66081	2.62136e-12
212706	N4BP3	NEDD4 binding protein 3	14.2	12.4	16.3	15.2	16.8	5.7	8.7	1.06087	3.68933	5.66087e-07
72265	TRAM1	translocating chain-associating membrane protein 1	366.8	412	367.2	386.6	420.5	213.8	190.4	0.950445	8.39623	5.10966e-23
12047	BCL2A1D	B cell leukemia/lymphoma 2 related protein A1d	19.7	19.2	17.9	19.4	32	11.2	9.6	1.06058	4.21655	1.21822e-06
58249	FIBP	fibroblast growth factor (acidic) intracellular binding protein	32.1	27.8	27.4	25.5	26.8	52	54.2	-0.928913	5.13458	5.47883e-23
20130	RRAS	Harvey rat sarcoma oncogene, subgroup R	15	17.1	17.9	18.4	23	8.4	9.2	1.05929	3.97578	6.10132e-08
109267	SSC4D	scavenger receptor cysteine rich family, 4 domains	1.1	1.1	0.7	0.8	1.4	0.4	0.6	1.05873	-0.000532122	0.0155752
22352	VIM	vimentin	676.3	697.1	668.2	657.4	711.7	346.3	308.5	1.05869	9.18227	5.439e-22
12322	CAMK2A	calcium/calmodulin-dependent protein kinase II alpha	13.9	16.1	15.9	14.3	10	5.5	8	1.05692	3.59771	0.000162754
22378	WBP2	WW domain binding protein 2	170.1	173.1	172.7	181.3	164.3	92.5	95.9	0.871356	7.2299	6.44621e-23
329910	ACOT11	acyl-CoA thioesterase 11	39	37.6	38.4	41.5	31.9	19	17.2	1.05622	5.00971	9.21233e-14
72691	CALHM2	calcium homeostasis modulator 2	32.6	36.9	41.4	40.7	41.4	20.4	16.8	1.05472	5.04573	1.04639e-12
22323	VASP	vasodilator-stimulated phosphoprotein	835.3	784.9	842.3	791.3	794.3	418.5	466.6	0.871386	9.46125	7.8873e-23
260305	NPHP4	nephronophthisis 4 (juvenile) homolog (human)	2.2	2.4	1.9	2.5	2.2	1.3	0.9	1.05362	1.03826	0.000455122
225471	TICAM2	toll-like receptor adaptor molecule 2	6.3	6	5.6	5.8	4.9	2.2	3.3	1.05345	2.32661	4.65136e-05
22228	UCP2	uncoupling protein 2 (mitochondrial, proton carrier)	1488.5	1404	1495.4	1413.1	1397.7	674.6	713	1.05323	10.2607	6.80766e-31
217353	TMC6	transmembrane channel-like gene family 6	128.8	118.1	144.1	140.8	148.8	247.4	249.2	-0.866926	7.39376	9.71609e-23
80876	IFITM2	interferon induced transmembrane protein 2	12.1	11.4	10.9	11.5	12.5	6.3	4.9	1.05214	3.33231	7.90492e-08
68364	0610030E20RIK	RIKEN cDNA 0610030E20 gene	42.7	51.2	49.7	50.2	48.4	84	95.7	-0.889532	5.91427	1.04449e-22
16186	IL2RG	interleukin 2 receptor, gamma chain	939.6	1027.7	960	1003.2	1066.7	520	565.4	0.881085	9.76338	1.05375e-22
66853	PNPLA2	patatin-like phospholipase domain containing 2	89.9	93.1	104.9	101.3	100.9	46.9	47.7	1.05192	6.38693	6.16165e-26
53618	FUT8	fucosyltransferase 8	78.6	84.3	78.7	77.7	78.7	39.4	37.4	1.05177	6.08718	2.16392e-27
19654	RBM6	RNA binding motif protein 6	77.8	76	72.4	78.1	79.6	134.1	130.5	-0.785874	6.53411	1.10921e-22
22163	TNFRSF4	tumor necrosis factor receptor superfamily, member 4	648.4	619.3	571.7	692.5	765.9	311.1	325.6	1.05088	9.13504	1.55074e-11
21847	KLF10	Kruppel-like factor 10	43.6	52.7	59.7	52.1	50.1	26.9	23	1.05064	5.46475	1.55028e-12
66119	TOMM6	translocase of outer mitochondrial membrane 6 homolog (yeast)	58.7	63.9	64.7	67.7	84.2	28.8	36.8	1.04981	5.85768	4.65066e-15
77040	ATG16L1	autophagy related 16-like 1 (S. cerevisiae)	24.6	24.1	23.9	29.2	27.5	48.7	51.5	-0.954117	5.03484	1.23454e-22
18005	NEK2	NIMA (never in mitosis gene a)-related expressed kinase 2	11.4	10.9	11.7	8.1	9.7	4.6	5.4	1.04966	3.16374	0.00113047
70231	GORASP2	golgi reassembly stacking protein 2	121	123.1	114.4	130.2	122.3	68.3	76.2	0.759062	6.75582	1.24541e-22
12514	CD68	CD68 antigen	9.4	6.7	5.8	5.6	7.2	2.9	3.8	1.04881	2.59639	2.25554e-05
17160	MAN2B2	mannosidase 2, alpha B2	138.3	128.6	146.3	148.7	113.8	64.8	65.8	1.04842	6.84996	5.21702e-23
19647	RBBP6	retinoblastoma binding protein 6	101.2	103.7	102.7	102.1	82.6	172.3	174	-0.814921	6.90468	1.29166e-22
114249	NPNT	nephronectin	1.8	1.4	1.2	1.2	1.2	0.9	0.4	1.0482	0.356303	0.0116921
106347	ILDR1	immunoglobulin-like domain containing receptor 1	19.2	23.1	21.9	22.3	16.5	9.9	10	1.04812	4.14636	4.69931e-08
209446	TFE3	transcription factor E3	73.5	67.8	78.2	71.4	69.1	41.9	36.8	0.870815	5.97302	1.35625e-22
72508	RPS6KB1	ribosomal protein S6 kinase, polypeptide 1	33.6	38	36.9	34.9	32.8	59.6	59.9	-0.760837	5.40133	1.35885e-22
14751	GPI1	glucose phosphate isomerase 1	1015.2	1026.6	999.4	1048.8	1009	483.8	502.8	1.04784	9.76408	4.32976e-34
217882	CEP170B	centrosomal protein 170B	37.5	35.2	39.5	41.8	32	18.4	17.5	1.04759	4.99363	2.97758e-18
19221	PTGFRN	prostaglandin F2 receptor negative regulator	39.7	41.8	40.1	40.3	35.3	20.9	17.3	1.04382	5.07814	5.72144e-19
71607	SNX20	sorting nexin 20	129.4	152.5	158.3	169.5	184.3	74.7	79.4	1.0438	7.08343	8.3863e-22
243867	FBXO46	F-box protein 46	60	64.9	67.3	64.1	57	34.5	32.6	0.90233	5.76752	1.99264e-22
71835	LANCL2	LanC (bacterial lantibiotic synthetase component C)-like 2	19.2	21.8	20.7	17.8	18	10.1	8.8	1.04269	4.06957	7.08031e-10
244550	PODNL1	podocan-like 1	68.8	58.7	77.1	70.3	80.8	36.7	32.4	1.0418	5.92675	3.205e-09
236899	PCYT1B	phosphate cytidylyltransferase 1, choline, beta isoform	23.3	19.4	21.8	16.4	14.4	9.6	8.9	1.0415	4.03586	3.18995e-07
226971	PLEKHB2	pleckstrin homology domain containing, family B (evectins) member 2	217.9	237.2	236.4	256.1	227.2	123.6	113.8	0.984506	7.6575	2.53099e-22
320139	PTPN7	protein tyrosine phosphatase, non-receptor type 7	569.7	605.4	665.6	643.9	615.7	300.5	302.9	1.03927	9.04785	4.97201e-33
56700	GLMP	glycosylated lysosomal membrane protein	212.2	220.2	216	233.5	232.9	114.5	116.1	0.951012	7.58763	2.64781e-22
15275	HK1	hexokinase 1	391.5	347	366.5	403.5	375.6	184.5	182.2	1.03905	8.32948	2.78059e-33
94178	MCOLN1	mucolipin 1	18	18.7	18.6	21.1	19.1	34.8	36.3	-0.894475	4.57432	2.80776e-22
67596	TESPA1	thymocyte expressed, positive selection associated 1	68.3	66.2	59.5	60.3	66.8	106.9	114.3	-0.784725	6.27633	2.94874e-22
553127	CXX1B	CAAX box 1B	17.9	17.7	16.3	16.4	21.4	8.6	8.9	1.03754	3.95133	4.77147e-08
18019	NFATC2	nuclear factor of activated T cells, cytoplasmic, calcineurin dependent 2	224.9	222.4	252.7	282.1	185.1	115.8	111.7	1.03725	7.6395	1.48241e-18
67039	RBM25	RNA binding motif protein 25	115.7	136.8	157.7	118	128.4	250.9	260.7	-0.961368	7.38271	3.23139e-22
19361	RAD51	RAD51 homolog	17.3	14.9	16.9	12.3	17.7	7.1	8.4	1.03674	3.7708	5.42147e-06
27357	GYG	glycogenin	105.2	118.9	108.4	109.8	111.2	51.4	56.6	1.03657	6.56461	1.2045e-34
103551	E130012A19RIK	RIKEN cDNA E130012A19 gene	8.5	5.4	6.8	6.3	10.7	3.2	4.2	1.03576	2.71854	4.66787e-05
12580	CDKN2C	cyclin-dependent kinase inhibitor 2C (p18, inhibits CDK4)	29.3	27.6	27.5	23.4	33.3	15	12.5	1.03517	4.59882	1.29164e-11
246198	MLLT6	myeloid/lymphoid or mixed-lineage leukemia (trithorax homolog, Drosophila); translocated to, 6	311.5	274.9	288.1	337.3	290.8	552.6	557.9	-0.885748	8.54424	3.37176e-22
20597	SMPD1	sphingomyelin phosphodiesterase 1, acid lysosomal	44.6	49.7	48.2	54.9	48.9	24.6	23.5	1.03485	5.39957	1.33099e-21
17301	FOXD2	forkhead box D2	2.9	3	3.8	4.2	4.1	2.4	1	1.03371	1.68212	0.0117766
13871	ERCC2	excision repair cross-complementing rodent repair deficiency, complementation group 2	23.2	19.5	23.3	23.9	23.7	40.8	47.7	-0.959642	4.853	4.5287e-22
14719	GOT2	glutamatic-oxaloacetic transaminase 2, mitochondrial	191.7	190.4	197.9	179.9	180.2	87.8	96	1.03262	7.32836	1.35783e-31
56350	ARL3	ADP-ribosylation factor-like 3	17.4	17.8	16	16	20.4	9.1	8	1.03261	3.9158	2.08635e-10
22192	UBE2M	ubiquitin-conjugating enzyme E2M	108.9	110.4	99.8	103.1	121.5	53.6	63.3	0.897679	6.56223	5.66501e-22
11749	ANXA6	annexin A6	1130.1	1174.1	1235.8	1159.5	1191	564.5	587.9	1.03194	9.97483	2.16697e-27
56356	GLTP	glycolipid transfer protein	311.7	320.7	326.8	305.7	314.9	173.4	172.4	0.869632	8.10457	5.73833e-22
338375	ATP6V1G3	ATPase, H+ transporting, lysosomal V1 subunit G3	4.3	5.3	4	3.3	5.1	2.3	2	1.03148	1.95453	0.00032537
20399	SH2B1	SH2B adaptor protein 1	80.1	71.9	86.5	78.8	73.7	146.2	128.4	-0.812505	6.57131	6.35479e-22
64930	TSC1	tuberous sclerosis 1	47.3	42.3	48.2	46.1	34.6	84.3	80.6	-0.916487	5.77553	6.38277e-22
237911	BRIP1	BRCA1 interacting protein C-terminal helicase 1	12.2	10.1	12.1	8.1	8.2	4.6	5.4	1.03096	3.1389	0.000194231
14962	CFB	complement factor B	3.4	2.2	2.7	3.7	2.9	1.5	1.4	1.03059	1.4135	0.00481711
12304	PDIA4	protein disulfide isomerase associated 4	218.4	238.1	211.8	230	233.5	117.5	121.2	0.923154	7.61423	6.8275e-22
266690	CYB5R4	cytochrome b5 reductase 4	106.7	111.1	100.2	103.8	107.7	66.4	60.2	0.74129	6.55254	6.91809e-22
54609	UBQLN2	ubiquilin 2	82.3	84	88.7	93.7	79.4	45.4	42.5	0.960832	6.20694	7.2255e-22
100036521	UMAD1	UMAP1-MVP12 associated (UMA) domain containing 1	16.7	19.1	17.7	18.4	16.9	9.1	8.2	1.03046	3.93647	3.55494e-14
215280	WIPF1	WAS/WASL interacting protein family, member 1	693.1	764.4	799.2	812.4	665.5	384	347.6	1.02968	9.31782	3.13634e-27
102747	LRRC49	leucine rich repeat containing 49	3.7	3.9	3.9	2.9	3.6	2.4	1.1	1.02863	1.68217	0.00189754
104009	QSOX1	quiescin Q6 sulfhydryl oxidase 1	97.6	88.2	99.3	95.8	93.3	53.6	55.7	0.795422	6.38375	8.46916e-22
93707	PCDHGC4	protocadherin gamma subfamily C, 4	2.5	1.9	2.2	1.7	1.4	1	0.9	1.02839	0.843993	0.00472069
213539	BAG2	BCL2-associated athanogene 2	2	2.3	1.7	2.2	2.9	1.3	0.9	1.02787	1.01501	0.00180599
66830	NACC1	nucleus accumbens associated 1, BEN and BTB (POZ) domain containing	198.5	174.7	174.5	195.8	168.4	95.4	106.9	0.851039	7.31574	9.11969e-22
231769	SFSWAP	splicing factor, suppressor of white-apricot homolog (Drosophila)	41.5	40.4	43.1	45.4	45.1	68.9	75.2	-0.740717	5.68376	9.78938e-22
28135	CEP63	centrosomal protein 63	20.5	20.7	20.8	19.7	21.2	40.8	34	-0.862993	4.66623	1.08126e-21
234366	GATAD2A	GATA zinc finger domain containing 2A	190.3	183.7	203.9	200.8	184.1	106.6	107.9	0.843896	7.39518	1.11079e-21
12675	CHUK	conserved helix-loop-helix ubiquitous kinase	60.3	54.9	51.2	52.1	48.9	87.4	96	-0.778343	6.0095	1.12611e-21
100040608	FANCF	Fanconi anemia, complementation group F	8.2	8	8	8.7	10.2	3.8	4.7	1.02785	2.90984	1.44374e-08
55979	AGPAT1	1-acylglycerol-3-phosphate O-acyltransferase 1 (lysophosphatidic acid acyltransferase, alpha)	87.9	94.1	92.1	103.6	96	45.2	54.9	0.921654	6.35968	1.1546e-21
244216	ZFP771	zinc finger protein 771	5.9	5.3	7	6.6	9.6	2.1	4.7	1.02752	2.59217	0.000402407
75608	CHMP4B	charged multivesicular body protein 4B	248.5	244.9	246.2	245.1	288.2	134.9	142.4	0.877085	7.79178	1.17957e-21
72309	TMEM158	transmembrane protein 158	14.4	14.6	15.5	17.6	17.6	7.3	8.4	1.02692	3.78481	1.23396e-09
16801	ARHGEF1	Rho guanine nucleotide exchange factor (GEF) 1	870.6	757.5	869.7	815.7	773.1	1440.6	1702.8	-0.943328	10.0124	1.26999e-21
14225	FKBP1A	FK506 binding protein 1a	215	231.8	212.9	225.1	274.2	102.1	125.6	1.02647	7.63128	3.99921e-24
70579	ZC3H11A	zinc finger CCCH type containing 11A	138.9	142.6	146	167.2	138.7	265.8	264.8	-0.855079	7.49671	1.36109e-21
114663	IMPA2	inositol (myo)-1(or 4)-monophosphatase 2	32.7	33.3	29.6	31.3	32.5	15	16.4	1.02604	4.77603	1.96457e-16
12488	CD2AP	CD2-associated protein	55.4	53.8	53.4	49.6	47.5	96.9	85.9	-0.816542	5.98259	1.47329e-21
214531	TMPRSS13	transmembrane protease, serine 13	11.7	14.9	15.8	15.5	9.2	5.9	7.3	1.02545	3.53744	4.47091e-06
20448	ST6GALNAC4	ST6 (alpha-N-acetyl-neuraminyl-2,3-beta-galactosyl-1,3)-N-acetylgalactosaminide alpha-2,6-sialyltransferase 4	62.8	53.9	63.8	62.8	62.8	32.6	32.4	0.913051	5.73233	1.52899e-21
12331	CAP1	CAP, adenylate cyclase-associated protein 1 (yeast)	1222	1299.5	1300.7	1273	1067.4	666.2	677.9	0.874983	10.0668	1.58261e-21
12017	BAG1	BCL2-associated athanogene 1	129	134.6	133	133.6	158.1	73	74.5	0.900517	6.90138	1.59066e-21
14853	GSPT2	G1 to S phase transition 2	1.6	2.2	1.3	1.7	1.4	1.3	0.3	1.02434	0.622515	0.0234027
239217	KCTD12	potassium channel tetramerisation domain containing 12	29.2	34.7	34.4	41.8	29.3	17.2	16.1	1.0239	4.86348	6.23304e-10
13036	CTSH	cathepsin H	4.5	3	2.5	3.1	3	2.3	0.9	1.02305	1.53315	0.0259313
231672	FBXW8	F-box and WD-40 domain protein 8	96.5	89.7	100.9	101.9	88.7	49.1	47.1	0.990221	6.36001	1.83097e-21
67078	PGP	phosphoglycolate phosphatase	18.3	17.3	26.4	24.5	26.7	10	12.4	1.02186	4.28649	9.42396e-09
21425	TFEB	transcription factor EB	33.2	31.8	40.2	41.5	41.1	16.2	20.9	1.0208	5.01264	1.68801e-13
71766	RAVER1	ribonucleoprotein, PTB-binding 1	301.6	283.5	303.1	307.4	253.4	151.6	165.5	0.870232	7.97983	1.88576e-21
59031	CHST12	carbohydrate sulfotransferase 12	45.5	46.5	45	47.3	52.5	25.1	24.6	0.930776	5.36016	1.92232e-21
18515	PBX2	pre B cell leukemia homeobox 2	78.7	75.1	77.5	75.5	82.4	132.1	144	-0.826248	6.57087	2.02738e-21
20222	SF3A2	splicing factor 3a, subunit 2	117	119.1	123.2	123.3	116.2	58	60.1	1.02072	6.68029	2.18509e-36
12874	CPD	carboxypeptidase D	57.3	61.1	59.4	63.3	45.4	35.8	20.6	1.02011	5.61878	9.84207e-06
381101	DNPH1	2'-deoxynucleoside 5'-phosphate N-hydrolase 1	7	4.6	5	5.1	8.1	2.9	3	1.01934	2.38823	0.000335308
71761	AMDHD1	amidohydrolase domain containing 1	2.8	2.6	2.6	3.4	3	1.9	0.8	1.0178	1.35986	0.00217296
12315	CALM3	calmodulin 3	367.5	384.6	371.6	361	414.2	184.3	191.1	1.01715	8.34451	1.49683e-32
67426	ADCK3	aarF domain containing kinase 3	52.7	50.9	49.3	54.8	57.5	29.6	22.8	1.01709	5.50788	1.752e-12
52397	ZFP644	zinc finger protein 644	27.9	28.8	25.7	29.8	25.4	53	45	-0.836094	5.07354	3.00876e-21
71846	SYCE2	synaptonemal complex central element protein 2	4.6	3.9	4.5	3.3	5.5	1.7	2.6	1.01612	1.95251	0.000223809
19325	RAB10	RAB10, member RAS oncogene family	298.8	309.6	293.1	299.7	278.9	183.1	174.3	0.72802	8.03696	3.31153e-21
68267	SLC25A22	solute carrier family 25 (mitochondrial carrier, glutamate), member 22	18.1	21	26.8	22.8	22	41.7	45.7	-0.975192	4.82367	4.06346e-21
18003	NEDD9	neural precursor cell expressed, developmentally down-regulated gene 9	302	310.4	310.9	327.3	255.3	164.9	153	0.921748	8.02628	4.19729e-21
231510	AGPAT9	1-acylglycerol-3-phosphate O-acyltransferase 9	2.9	2.1	2.5	2.2	2.8	1.6	0.8	1.01255	1.18695	0.0089846
69190	DYM	dymeclin	74.1	76.8	66.9	66.5	56	34.4	33.1	1.01209	5.86806	3.59269e-20
64383	SIRT2	sirtuin 2	114.7	118.3	118.8	108.3	106.8	55.2	57.3	1.01199	6.60289	4.66124e-36
11845	ARF6	ADP-ribosylation factor 6	564.7	633.7	660.6	655.6	709.8	329.6	310.1	1.01168	9.10899	1.86687e-25
12283	CAB39	calcium binding protein 39	611.9	608.3	613.1	584.4	561.2	358.1	343	0.765155	9.03849	5.45086e-21
71772	PLBD2	phospholipase B domain containing 2	63.8	61.1	68.1	68.4	65	34.1	30.6	1.01163	5.80808	1.68475e-27
72674	ADIPOR1	adiponectin receptor 1	134.8	139.1	154.3	150.2	137.6	84.4	84.4	0.763008	6.98348	5.70976e-21
73711	MVB12A	multivesicular body subunit 12A	58.2	58.4	60.5	64.7	78.5	27	36.7	1.01038	5.78107	1.79989e-13
12908	CRAT	carnitine acetyltransferase	13.2	12.9	13	13.1	10.7	6.4	6.1	1.01019	3.44529	9.17925e-10
66587	FASTK	Fas-activated serine/threonine kinase	29.4	29.1	30.6	31.3	29.1	53.6	54.3	-0.850712	5.20174	6.3312e-21
12503	CD247	CD247 antigen	617.5	675.6	640.9	658.3	683.5	365	380.8	0.813184	9.16656	6.45366e-21
109905	RAP1A	RAS-related protein-1a	197	211.6	193.2	194.4	216.1	124.7	103.8	0.824585	7.47075	6.5381e-21
14957	HIST1H1D	histone cluster 1, H1d	1.2	0.7	0.8	1	0.7	0.5	0.3	1.00862	-0.227567	0.0313538
104263	KDM3A	lysine (K)-specific demethylase 3A	70.9	68.3	87.8	80.6	67.4	150.1	130.3	-0.902606	6.54901	6.97026e-21
56460	PKP3	plakophilin 3	333.3	272.1	317.9	312.4	367.9	168.9	150.1	1.00757	8.10241	1.81034e-19
330260	PON2	paraoxonase 2	104.5	112.4	110.1	112.1	115	69.9	56	0.814634	6.60398	8.38698e-21
230761	ZFP362	zinc finger protein 362	123.6	111	114.3	119.8	110.5	53.1	62.2	1.00712	6.63484	1.112e-30
23802	AMFR	autocrine motility factor receptor	141.1	150.3	199.1	204.1	112.5	89.8	70.8	1.00699	7.11281	1.31703e-08
20354	SEMA4D	sema domain, immunoglobulin domain (Ig), transmembrane domain (TM) and short cytoplasmic domain, (semaphorin) 4D	662.9	673.2	733.7	764.5	609.9	377.2	356.2	0.909396	9.22146	8.48326e-21
231605	GALNT9	UDP-N-acetyl-alpha-D-galactosamine:polypeptide N-acetylgalactosaminyltransferase 9	6.6	6.8	7.2	9.9	7.1	4.1	3.4	1.00468	2.72054	2.47553e-06
12449	CCNF	cyclin F	11.4	14.3	14.3	10.1	13.7	5.3	7.5	1.0035	3.47176	1.34283e-05
12369	CASP7	caspase 7	71	66.8	64.5	68	65	36.8	37.5	0.850717	5.87449	9.40394e-21
330788	ZFP866	zinc finger protein 866	24.4	28.7	28.1	27.8	27.1	50.1	51.6	-0.898916	5.08621	9.70822e-21
16574	KIF5C	kinesin family member 5C	28	27.9	31.5	28.1	26.7	18.7	9.6	1.00281	4.61596	0.000112887
53869	RAB11A	RAB11A, member RAS oncogene family	97	103.2	97.3	100.5	129.7	52.6	52.8	1.0017	6.50149	1.28837e-20
16571	KIF4	kinesin family member 4	15.3	14.9	15.1	9.5	12.3	5.1	8.4	1.00158	3.54129	0.000371838
77300	RAPH1	Ras association (RalGDS/AF-6) and pleckstrin homology domains 1	37.3	40.7	43.4	47	23	19.4	18.9	1.00143	5.04194	3.11654e-07
68929	MOSPD3	motile sperm domain containing 3	42.9	45.2	48.9	46.7	55.9	21.8	26.2	1.00108	5.36553	1.00285e-16
231004	SAMD11	sterile alpha motif domain containing 11	4.8	5.3	5.5	6.6	4.6	3.3	2	1.00056	2.24656	0.000131407
381983	LMTK3	lemur tyrosine kinase 3	1.9	1.9	1.7	2.2	1.6	3.8	3.5	-1.00034	1.26485	2.2502e-05
225160	THOC1	THO complex 1	24.1	26.1	24.4	23.9	29.4	53.1	49.4	-1.00046	5.04117	4.0154e-26
12537	CDK11B	cyclin-dependent kinase 11B	67.8	73.6	70.6	72.1	77.1	144.2	145.1	-1.00072	6.53803	3.39964e-40
56790	SUPT20	suppressor of Ty 20	72.2	71.5	70.5	73.3	50.6	143.7	126.9	-1.00108	6.44249	2.13257e-22
19672	RCN1	reticulocalbin 1	30.8	32.4	30.7	31.6	37.2	70.4	59.9	-1.0012	5.38826	5.05481e-17
22717	ZFP59	zinc finger protein 59	6.2	7.3	5.6	6.4	4.7	13.8	10.3	-1.00256	2.96095	9.27989e-11
16206	LRIG1	leucine-rich repeats and immunoglobulin-like domains 1	135.5	107.8	104.8	102.2	115.4	243.8	189.9	-0.939511	7.15785	1.397e-20
245000	ATR	ataxia telangiectasia and Rad3 related	46.2	42.4	44.5	36.7	27.5	83.1	75	-1.00299	5.66632	7.81625e-17
78619	ZFP449	zinc finger protein 449	0.9	0.8	0.8	0.8	1.5	1.8	2.2	-1.00399	0.396833	0.00778215
67742	SAMSN1	SAM domain, SH3 domain and nuclear localization signals, 1	196	218.3	193.6	223.1	211.4	119.7	112.5	0.844778	7.50948	1.5464e-20
98238	LRRC59	leucine rich repeat containing 59	71.8	78.3	84	82.1	69.5	41.9	44	0.845905	6.07729	1.55654e-20
71602	MYO1E	myosin IE	117.3	111.8	121.4	112.6	97	56.4	58	0.96919	6.59249	1.5617e-20
20168	RTN3	reticulon 3	258.6	285.5	265.5	274.7	272.2	143	165.8	0.813844	7.89509	1.57971e-20
20068	RPS17	ribosomal protein S17	499.3	530.4	480.6	408.8	643.7	968.2	1089.6	-1.00522	9.36657	1.0775e-16
208228	MOB3A	MOB kinase activator 3A	425.2	473	509.7	532.1	489.4	271.9	263.9	0.858915	8.72699	1.63641e-20
68736	TYW5	tRNA-yW synthesizing protein 5	5.4	4.8	4.6	4.6	6	10	10.5	-1.00525	2.7178	2.97394e-11
26936	MPRIP	myosin phosphatase Rho interacting protein	104	92.9	96	91.8	91.1	181.4	151.2	-0.806058	6.85195	1.70852e-20
67996	SRSF6	serine/arginine-rich splicing factor 6	154	140.1	125	139.7	154.7	275	298.1	-1.00615	7.52202	6.31204e-27
66626	CDIP1	cell death inducing Trp53 target 1	17.4	19.1	17.8	18.2	17.7	35.5	37	-1.00781	4.53856	2.75136e-30
217664	MGAT2	mannoside acetylglucosaminyltransferase 2	114.9	122.7	126.8	126.9	136.7	77	72.1	0.752807	6.79652	1.82228e-20
16529	KCNK5	potassium channel, subfamily K, member 5	1.6	2.2	3.1	2.1	1.3	4	4.4	-1.00862	1.43804	7.55615e-05
232223	TXNRD3	thioredoxin reductase 3	2.4	2.6	2.3	2.4	3.6	5.8	4.9	-1.00888	1.79637	4.33756e-06
13663	EI24	etoposide induced 2.4 mRNA	122.4	131.7	118.8	114.9	125.2	68.7	69.2	0.829905	6.74731	1.90395e-20
74998	RAB11FIP2	RAB11 family interacting protein 2 (class I)	23.3	20	21.1	17.8	16.8	48.6	31	-1.00937	4.67285	4.49579e-12
78777	ENTHD2	ENTH domain containing 2	18	16.8	16.9	16.8	17.2	33.1	35.8	-1.00982	4.46561	1.56888e-25
52686	METTL2	methyltransferase like 2	14.2	13.9	13.7	13.9	11.5	27.2	27	-1.0115	4.11762	5.01219e-20
12036	BCAT2	branched chain aminotransferase 2, mitochondrial	27.6	28.2	28.1	26.2	33.2	55.3	60.5	-1.01177	5.20959	2.18513e-29
319583	LIG4	ligase IV, DNA, ATP-dependent	9.7	11.6	11.3	11	11	19.6	24.6	-1.01197	3.81906	8.22783e-15
52898	RNASEK	ribonuclease, RNase K	74.7	85.5	82.1	77.6	87	47.4	45.6	0.808657	6.16078	2.2226e-20
80720	PBX4	pre B cell leukemia homeobox 4	3.5	2.7	2.4	2.2	2.8	5	6	-1.01237	1.82444	4.17972e-07
194401	MICAL3	microtubule associated monooxygenase, calponin and LIM domain containing 3	10.5	9.1	10.5	9.7	4.8	20.1	15.8	-1.0127	3.52471	3.21554e-07
215615	RNPEP	arginyl aminopeptidase (aminopeptidase B)	115.2	115.3	119.8	118	128	57.5	71.7	0.886267	6.69754	2.29546e-20
110078	PYGB	brain glycogen phosphorylase	225.7	218.1	236.5	237.2	216.3	135	137.7	0.734153	7.65155	2.43463e-20
226977	ACTR1B	ARP1 actin-related protein 1B, centractin beta	39	36.3	44.7	43	36.9	79.3	82.3	-1.01326	5.6905	2.03105e-30
544752	TUG1	taurine upregulated gene 1	101.3	104.8	101.3	105.9	89.6	208.4	197.8	-1.01369	7.02101	1.13927e-29
21788	TFPI	tissue factor pathway inhibitor	7	6.7	5.6	5.9	8.4	12.5	14.7	-1.01376	3.11885	1.96627e-05
21885	TLE1	transducin-like enhancer of split 1, homolog of Drosophila E(spl)	3.2	2.2	2.1	2.8	3.5	6.1	4.9	-1.01389	1.8365	0.000124978
78796	ZCCHC4	zinc finger, CCHC domain containing 4	7.3	6.2	6	5	5.6	11.8	12.5	-1.01515	2.96439	1.18167e-10
67345	HERC4	hect domain and RLD 4	103.4	105.6	100.5	105.1	99.5	156.7	167.9	-0.658451	6.90505	2.90585e-20
22375	WARS	tryptophanyl-tRNA synthetase	119.2	122.4	133	132.2	111.1	69.2	68.7	0.84179	6.75654	3.04818e-20
232947	PPP1R37	protein phosphatase 1, regulatory subunit 37	25.6	20.9	23.1	26.7	29.1	46.8	48.8	-0.930003	4.98126	3.27835e-20
639658	GM13807	predicted gene 13807	4	4.3	3.6	3	1.8	7.8	5.7	-1.01597	2.12153	0.000260144
11744	ANXA11	annexin A11	130	115.3	137.2	141.5	113.4	72.1	68.1	0.862882	6.79704	3.52388e-20
214932	CECR5	cat eye syndrome chromosome region, candidate 5	51.7	50.7	49.7	54.2	61.4	96.8	120	-1.01631	6.11331	3.78011e-31
78889	WSB1	WD repeat and SOCS box-containing 1	65.9	63.2	64.8	60.9	67	102.3	111.6	-0.732652	6.25835	3.6402e-20
54673	SH3GLB1	SH3-domain GRB2-like B1 (endophilin)	183.5	213.7	200.1	199.2	208.6	120.7	115.1	0.769525	7.47086	3.70324e-20
30794	PDLIM4	PDZ and LIM domain 4	1.2	0.6	0.7	0.7	0.9	2.1	1.1	-1.01827	0.132895	0.000475913
227195	INO80D	INO80 complex subunit D	97.3	88.6	101.7	100.5	65.6	179.8	187.8	-1.01836	6.87464	6.63541e-18
76709	ARPC2	actin related protein 2/3 complex, subunit 2	910.6	896.3	871.9	864.5	907.4	513.4	502.9	0.808751	9.60941	3.79846e-20
22129	TTC3	tetratricopeptide repeat domain 3	66.8	62.1	59	64.3	47.1	116	110.8	-0.92275	6.23184	3.87259e-20
22222	UBR1	ubiquitin protein ligase E3 component n-recognin 1	58.4	59.6	57.9	61.6	39.7	119	105.4	-1.01865	6.16314	1.98018e-20
20815	SRPK1	serine/arginine-rich protein specific kinase 1	97.1	99.1	84.1	93.8	87.4	179.6	194.4	-1.01865	6.89896	6.2521e-33
18105	NQO2	NAD(P)H dehydrogenase, quinone 2	5.4	6.3	5	5.9	5.8	12.2	10.8	-1.01996	2.87889	4.38853e-13
170719	OXR1	oxidation resistance 1	157.6	180.4	164.7	176.4	163.6	101.5	90.5	0.811261	7.20904	4.03469e-20
74048	4632428N05RIK	RIKEN cDNA 4632428N05 gene	666.5	657.8	679.9	717.3	747	406.1	379.9	0.819841	9.24772	4.10518e-20
231866	ZFP12	zinc finger protein 12	27.2	25.1	24.7	26.9	23.4	43.5	43.4	-0.772342	4.9362	4.10963e-20
16421	ITGB7	integrin beta 7	1748.1	1710.3	1930.9	1908.1	1743.5	983.3	1019.1	0.852823	10.6237	4.17502e-20
63986	GMFG	glia maturation factor, gamma	220.6	260.1	232.4	239.4	308.7	119.9	133	0.99686	7.75805	4.28673e-20
26447	POLI	polymerase (DNA directed), iota	23.1	18.4	17.3	18.6	19.2	38.5	39.6	-1.0211	4.64089	9.19562e-25
66890	LMAN2	lectin, mannose-binding 2	299.9	310.4	320.8	330.9	328.4	189.5	193.6	0.732045	8.13987	4.64753e-20
19125	PRODH	proline dehydrogenase	3.4	2.3	2	1.9	2.4	5.2	4.5	-1.02166	1.63662	6.22044e-05
241308	RALGPS1	Ral GEF with PH domain and SH3 binding motif 1	6.9	6.2	6.1	6.2	3.6	11	12.4	-1.02251	2.90296	2.10433e-09
329559	ZFP335	zinc finger protein 335	58.8	53.6	65.3	70.5	50.8	111.5	112.4	-0.904258	6.22325	5.217e-20
12504	CD4	CD4 antigen	1510.4	1628.1	1543.3	1571.1	1315.5	849.5	814.6	0.863298	10.3653	5.4073e-20
14950	H13	histocompatibility 13	331.6	344.3	350.3	358.8	364.3	185.2	210.5	0.822756	8.26008	5.62058e-20
245695	TCEANC	transcription elongation factor A (SII) N-terminal and central domain containing	5.9	5.5	4.3	4.8	5.1	10.3	10.5	-1.02256	2.73261	1.33121e-12
71701	PNPT1	polyribonucleotide nucleotidyltransferase 1	23.4	22	24	21.9	20.9	41.7	46.3	-0.971342	4.83808	5.88023e-20
83701	SRRT	serrate RNA effector molecule homolog (Arabidopsis)	133.5	125	116.9	122.1	138.6	231.4	285.6	-1.02275	7.36395	5.43696e-27
320713	MYSM1	myb-like, SWIRM and MPN domains 1	39.3	40.7	39.1	40.4	29.5	79.8	73.8	-1.02297	5.6128	6.4608e-24
13207	DDX5	DEAD (Asp-Glu-Ala-Asp) box polypeptide 5	1730.7	1412.9	1338.2	1417.9	1438.4	3015	2953.2	-1.02388	10.8925	8.76043e-24
13595	EBP	phenylalkylamine Ca2+ antagonist (emopamil) binding protein	118.4	129.1	117.9	117.8	148.3	65.6	71.9	0.878411	6.78128	6.6535e-20
218734	3830406C13RIK	RIKEN cDNA 3830406C13 gene	60.5	61.7	54.2	51.8	55.8	28.3	28.9	0.988287	5.61209	6.88908e-20
76900	SSBP4	single stranded DNA binding protein 4	100.5	85.3	98.5	90.3	102.7	50.9	54.6	0.857141	6.38186	6.91212e-20
51960	KCTD18	potassium channel tetramerisation domain containing 18	19.4	16.8	16.4	16.7	16.6	32.1	30.5	-0.867868	4.40812	6.9359e-20
70719	HMHA1	histocompatibility (minor) HA-1	1162.2	894.2	925.5	1029.8	868	1826.5	2142.4	-1.02392	10.3039	2.6732e-20
14705	BSCL2	Berardinelli-Seip congenital lipodystrophy 2 homolog (seipin)	101.3	102.7	109.6	100.5	118.5	54.8	52.8	0.985267	6.51773	7.03e-20
67863	SLC25A11	solute carrier family 25 (mitochondrial carrier oxoglutarate carrier), member 11	149.6	141.7	140.8	144.1	166.9	85.5	90.6	0.755278	7.03833	7.35305e-20
208440	DIP2C	DIP2 disco-interacting protein 2 homolog C (Drosophila)	4	3.3	3.7	2.3	2.3	6	6.6	-1.02557	2.01381	9.66698e-07
28015	POLR2M	polymerase (RNA) II (DNA directed) polypeptide M	206.2	207.7	195	199.9	218.6	130.4	118.1	0.725047	7.51104	7.8479e-20
19359	RAD23B	RAD23b homolog (S. cerevisiae)	254.8	267.8	251.7	271.6	256.9	160	151.4	0.742687	7.85004	7.98878e-20
68339	CCDC88C	coiled-coil domain containing 88C	141.1	137.1	172.5	176	87	298.3	283.6	-1.02745	7.53195	7.61406e-12
66932	REXO1	REX1, RNA exonuclease 1 homolog (S. cerevisiae)	70.8	61.9	70.3	75.4	58.2	115.9	121.7	-0.819719	6.35861	9.12046e-20
94091	TRIM11	tripartite motif-containing 11	29.1	27.1	31	31.8	28.9	56.3	64.4	-1.02823	5.26163	4.3272e-31
15361	HMGA1	high mobility group AT-hook 1	60.2	62.9	72.8	68.8	67.9	33.6	38.3	0.890824	5.8561	9.45702e-20
66168	GRINA	glutamate receptor, ionotropic, N-methyl D-aspartate-associated protein 1 (glutamate binding)	92.8	97.6	101.5	108.5	96.8	59.6	62.6	0.703923	6.46932	9.7949e-20
227334	USP40	ubiquitin specific peptidase 40	12.3	13.6	12.4	11.8	10.2	22.4	26.9	-1.02891	3.97125	2.46386e-17
66085	EIF3F	eukaryotic translation initiation factor 3, subunit F	712.8	747.1	737.4	724	936.9	379.6	421.9	0.945379	9.37901	1.07221e-19
27027	TSPAN32	tetraspanin 32	173.4	150.4	155.6	130.5	159.4	278.9	275.9	-0.85048	7.56354	1.15504e-19
69612	KANSL2	KAT8 regulatory NSL complex subunit 2	21.2	17.8	19.3	20.9	18.5	38.6	41.1	-1.02973	4.66291	6.89963e-28
17254	SLC3A2	solute carrier family 3 (activators of dibasic and neutral amino acid transport), member 2	190.6	188	190.1	200.3	222.3	115.8	112	0.798968	7.44543	1.30167e-19
72185	DBNDD1	dysbindin (dystrobrevin binding protein 1) domain containing 1	1.1	0.7	0.7	0.9	1	1.5	2	-1.02999	0.214315	0.000831599
13537	DUSP2	dual specificity phosphatase 2	93.5	72.5	79.4	90.3	84.4	187.1	156.1	-1.03103	6.7689	3.98763e-09
52118	PVR	poliovirus receptor	30.9	30.2	28.5	30.3	28.6	48.6	53	-0.773772	5.15922	1.42008e-19
209590	IL23R	interleukin 23 receptor	0.8	0.4	0.7	0.3	0.4	1.3	0.8	-1.03137	-0.470664	0.0114012
67726	FAM114A2	family with sequence similarity 114, member A2	56	60	56.8	60	61	92	94.1	-0.662885	6.09986	1.51382e-19
329731	FAM19A3	family with sequence similarity 19, member A3	2.5	1.9	2.7	2.3	1.3	3.4	5.4	-1.03213	1.49217	2.91731e-05
74570	ZKSCAN1	zinc finger with KRAB and SCAN domains 1	26.8	25.2	24.2	23.8	22.6	41.3	44.5	-0.80928	4.89653	1.68306e-19
73683	ATG16L2	autophagy related 16-like 2 (S. cerevisiae)	23	22.5	26.1	26.2	26.7	43.5	51.5	-0.929118	4.97192	1.75945e-19
56012	PGAM2	phosphoglycerate mutase 2	1.5	1	1.5	1.5	0.9	1.8	3.4	-1.03306	0.751818	0.000132747
68137	KDELR1	KDEL (Lys-Asp-Glu-Leu) endoplasmic reticulum protein retention receptor 1	137.1	149.1	132.7	138.7	153.5	86.5	89.4	0.69385	6.98683	1.9039e-19
12775	CCR7	chemokine (C-C motif) receptor 7	107.9	115.6	93.6	92.9	115.6	212.8	217.7	-1.03339	7.09396	1.81763e-22
245607	GPRASP2	G protein-coupled receptor associated sorting protein 2	7.7	6.2	5.7	5.7	8.4	17.3	10.3	-1.03408	3.13431	1.40461e-06
218850	FAM208A	family with sequence similarity 208, member A	59.6	63.3	67.7	67.8	59.1	135.3	125	-1.03446	6.36722	3.86409e-31
13723	EMB	embigin	190.3	202.3	185.1	209.4	192.6	121	110.2	0.76109	7.43553	2.02314e-19
17069	LY6E	lymphocyte antigen 6 complex, locus E	2813.2	3168.2	3057.9	3224.1	3601.9	1593.1	1687.4	0.952006	11.4175	2.05575e-19
69459	UBL7	ubiquitin-like 7 (bone marrow stromal cell-derived)	105.5	115	114.7	107.3	102.2	59.5	65.1	0.806764	6.58162	2.15372e-19
228019	METTL8	methyltransferase like 8	11	12.8	10.7	11	15.7	23.6	26.9	-1.0388	3.99714	1.82361e-15
12568	CDK5	cyclin-dependent kinase 5	20.4	22.1	21.4	20.9	26.8	40.2	41.7	-0.87285	4.7887	2.17577e-19
20637	SNRNP70	small nuclear ribonucleoprotein 70 (U1)	169.8	160.1	179.4	162.1	206.5	305.7	314.5	-0.820139	7.74181	2.29493e-19
80517	HERPUD2	HERPUD family member 2	94.3	108.1	102.6	103.8	92	62.7	54.8	0.769656	6.46682	2.58832e-19
19352	RABGGTB	Rab geranylgeranyl transferase, b subunit	22	23.1	20.9	20	27.3	44	49.3	-1.03902	4.88413	1.70723e-21
56795	ARL10	ADP-ribosylation factor-like 10	2.7	1.8	1.5	1.8	1.4	3.6	4	-1.03923	1.27473	3.21057e-05
242747	ZFP933	zinc finger protein 933	7.9	8.9	8.2	8.2	7.2	15.9	17.4	-1.04084	3.3978	6.74114e-16
78829	TSC22D4	TSC22 domain family, member 4	355.8	347.8	418.5	422.7	421.6	205.3	222.5	0.87886	8.41853	2.73814e-19
21843	TIAL1	Tia1 cytotoxic granule-associated RNA binding protein-like 1	62.5	70.4	63.7	66	78.4	122.9	118.8	-0.82536	6.37933	2.82523e-19
233405	VPS33B	vacuolar protein sorting 33B (yeast)	26.7	23.6	25.7	25.1	20.5	43.5	44.8	-0.861621	4.90811	2.89432e-19
16177	IL1R1	interleukin 1 receptor, type I	0.2	0.5	0.3	0.1	0.5	0.6	0.8	-1.0418	-1.00121	0.0209035
72338	WDR89	WD repeat domain 89	4.3	4	3.6	3.3	3.7	8	7.4	-1.04204	2.29752	1.11472e-10
14628	OSTM1	osteopetrosis associated transmembrane protein 1	104.9	106.3	111.2	108.3	104.3	69.5	60.5	0.71792	6.5721	3.41578e-19
102414	CLK3	CDC-like kinase 3	65.8	56.9	58.6	60.5	66.4	97.6	113.6	-0.77677	6.21352	4.42582e-19
76524	CLN6	ceroid-lipofuscinosis, neuronal 6	64.6	59.1	59.8	56.9	57.1	31.8	31.2	0.918145	5.69045	4.50376e-19
71517	9030624J02RIK	RIKEN cDNA 9030624J02 gene	140.9	133.1	132.2	132.7	121.6	77.8	82.3	0.723472	6.87469	4.55517e-19
66725	LRRK2	leucine-rich repeat kinase 2	1.2	1.3	1.4	1	0.9	2.7	2.2	-1.04258	0.653742	0.0149988
18293	OGDH	oxoglutarate (alpha-ketoglutarate) dehydrogenase (lipoamide)	411.2	434.5	433.4	427.6	343	227.1	223.4	0.86408	8.48103	4.90947e-19
223754	TBC1D22A	TBC1 domain family, member 22a	58.4	52.9	57.2	59.1	56.4	33.1	33.5	0.769223	5.65019	4.9739e-19
20184	UIMC1	ubiquitin interaction motif containing 1	29.6	31.4	31	30.2	33.4	63.5	65.1	-1.04434	5.34329	5.79002e-37
232539	KLHL42	kelch-like 42	12.4	16.8	18.4	16.7	16.9	32.3	34.9	-1.04459	4.40794	1.90169e-14
75387	SIRT4	sirtuin 4	3.1	2.6	2.4	2.8	3	6	5.4	-1.04475	1.85764	1.15614e-08
231855	AP5Z1	adaptor-related protein complex 5, zeta 1 subunit	22.1	19.9	23.2	24.1	22.8	44.2	48.5	-1.04579	4.87088	8.24602e-33
20515	SLC20A1	solute carrier family 20, member 1	56.8	48.7	54.6	55.1	53.3	111	110.8	-1.04743	6.12987	2.21284e-34
13032	CTSC	cathepsin C	111.9	132.1	122.2	131	136.5	72.1	72.4	0.812022	6.79831	5.93039e-19
67728	DPH2	DPH2 homolog (S. cerevisiae)	11.2	11.4	11.8	11.2	13	21.2	23.9	-0.943096	3.89088	6.02181e-19
74131	SASH3	SAM and SH3 domain containing 3	791.5	857.6	877.2	918.5	887.1	517	512.5	0.751142	9.5813	6.0377e-19
15467	EIF2AK1	eukaryotic translation initiation factor 2 alpha kinase 1	122	125.5	118.5	119	96.5	67.7	65	0.809005	6.67506	6.15407e-19
213491	SZRD1	SUZ RNA binding domain containing 1	201.1	201.1	217.3	215.8	218	122.3	128.2	0.750546	7.54217	6.38817e-19
13200	DDOST	dolichyl-di-phosphooligosaccharide-protein glycotransferase	238	247.6	240	248.3	253.2	145.8	157.2	0.696342	7.77292	6.62224e-19
211660	CSPP1	centrosome and spindle pole associated protein 1	14	13.1	12.2	15.3	12.2	25.9	29.3	-1.04763	4.1231	1.83903e-20
19014	MED1	mediator complex subunit 1	57.6	63.2	68.4	67.9	45	112.7	118.5	-0.935658	6.25183	6.83845e-19
53881	SLC5A3	solute carrier family 5 (inositol transporters), member 3	18.9	22.8	21.7	22.8	23.9	41	50.2	-1.04834	4.84612	1.34524e-11
229672	BCL2L15	BCLl2-like 15	1.3	1	0.8	0.4	1.2	2.8	1.2	-1.0486	0.370276	0.0121521
434341	NLRC5	NLR family, CARD domain containing 5	315.5	292.5	353.4	343.6	217.2	634.3	625.3	-1.04888	8.63439	1.29446e-17
18636	CFP	complement factor properdin	5.8	2.8	4.4	3.1	5.2	8.6	9	-1.04894	2.4789	8.33609e-06
13001	CSNK2B	casein kinase 2, beta polypeptide	192	191	197.9	192.2	242.3	106.4	110.4	0.906039	7.461	7.28531e-19
100038538	GM10767	predicted gene 10767	0.4	0.3	0.5	0.6	0.5	0.8	1.2	-1.04947	-0.552501	0.0152849
269346	SLC28A2	solute carrier family 28 (sodium-coupled nucleoside transporter), member 2	135.1	134.4	128.6	133.5	123.5	263.4	279.3	-1.05079	7.41866	1.37977e-45
11867	ARPC1B	actin related protein 2/3 complex, subunit 1B	584.2	543.7	628.6	585.5	601.8	314.9	336.7	0.853771	9.00501	7.87874e-19
433520	GM14403	predicted gene 14403	0.5	0.3	0.5	0.4	0.8	1.6	0.5	-1.05147	-0.49105	0.0138109
235134	NFRKB	nuclear factor related to kappa B binding protein	72.3	54.7	63	63.1	44	118.2	116.9	-0.985849	6.24856	8.48481e-19
100042049	GM15421	ribosomal protein L22 like 1 pseudogene	0.7	0.1	0.4	0.3	0.3	0.6	0.9	-1.05148	-0.88664	0.0225454
99334	ZSCAN29	zinc finger SCAN domains 29	82.7	85.6	87.4	88.3	67.1	143	139	-0.77806	6.62981	8.78712e-19
71929	TMEM123	transmembrane protein 123	605.3	662.5	606.4	654.5	549.2	362.8	324.1	0.841812	9.07133	9.0988e-19
18796	PLCB2	phospholipase C, beta 2	107.3	87.7	91.8	88.8	69	173.9	179.5	-0.991283	6.83293	9.17469e-19
246293	KLHL8	kelch-like 8	2	2.4	1.8	2.3	3.1	3.9	5.8	-1.05154	1.61072	1.4652e-05
114604	PRDM15	PR domain containing 15	16.8	19.3	22.7	25	16.2	36.3	46.7	-1.05168	4.70864	4.20835e-13
73332	CCDC30	coiled-coil domain containing 30	1.6	2	1.6	1.4	1.6	3.8	3	-1.05199	1.11107	7.88651e-05
74166	TMEM38A	transmembrane protein 38A	2.2	1.3	1.4	1.8	1.6	3.5	3.3	-1.05217	1.11957	2.93995e-05
70802	PWWP2A	PWWP domain containing 2A	23.5	23.4	24.7	21.2	23.7	41.4	45.1	-0.890351	4.85911	1.09646e-18
72475	SSBP3	single-stranded DNA binding protein 3	185.2	171.5	159.5	179.9	165.7	93.2	96.6	0.861271	7.23245	1.14231e-18
78830	SLC25A12	solute carrier family 25 (mitochondrial carrier, Aralar), member 12	114.4	117.6	116.1	116.9	108.3	73.7	73.3	0.640998	6.68685	1.23903e-18
56480	TBK1	TANK-binding kinase 1	60.3	64.9	63.2	66.2	65.5	100.9	101.5	-0.6595	6.22241	1.26567e-18
319513	PCED1A	PC-esterase domain containing 1A	18.2	13	14.7	16	12.7	28.4	33.3	-1.05218	4.28314	6.003e-20
56463	SND1	staphylococcal nuclease and tudor domain containing 1	203.2	198.6	211.8	200.3	202	127.5	128.8	0.665064	7.50686	1.34477e-18
14688	GNB1	guanine nucleotide binding protein (G protein), beta 1	450.6	476.3	448.9	473.2	502.5	280.1	287.2	0.729704	8.70424	1.35618e-18
19084	PRKAR1A	protein kinase, cAMP dependent regulatory, type I, alpha	933.4	951.9	895.7	969.6	1046	560.1	560.2	0.776249	9.72352	1.36583e-18
80750	N4BP1	NEDD4 binding protein 1	172.3	169.2	179.5	191.1	138.9	94.4	81.1	0.955225	7.19771	1.43135e-18
17217	MCM4	minichromosome maintenance deficient 4 homolog (S. cerevisiae)	217.7	217.7	202.4	206.2	203.5	118.9	125.3	0.77872	7.52884	1.43475e-18
11479	ACVR1B	activin A receptor, type 1B	18.7	17.6	17.1	18.1	13.5	38.5	32	-1.05252	4.4745	4.30075e-16
72739	ZKSCAN3	zinc finger with KRAB and SCAN domains 3	35.8	33.5	31.7	37	30.8	72.6	67.4	-1.05351	5.46328	9.997e-32
16337	INSR	insulin receptor	30.2	30.4	30.4	34.6	21.4	68	53.9	-1.05425	5.26341	6.02522e-18
67607	ZFP788	zinc finger protein 788	12.5	13.9	11	11.3	12.4	27.3	23.5	-1.05508	3.99768	1.62275e-18
15185	HDAC6	histone deacetylase 6	18.1	14.9	15.5	16.9	15.8	31.3	36.3	-1.05585	4.41102	8.09566e-22
67458	ERGIC1	endoplasmic reticulum-golgi intermediate compartment (ERGIC) 1	172.7	170.1	165.1	158.1	159.7	100.7	103.5	0.693334	7.20211	1.57336e-18
68671	PCYT2	phosphate cytidylyltransferase 2, ethanolamine	27.5	21.8	24.6	24.8	28.9	47.4	58.7	-1.05748	5.06056	1.20389e-25
320299	IQCB1	IQ calmodulin-binding motif containing 1	5	5.5	4.3	4.3	5.2	11.4	8.8	-1.0575	2.67508	2.26826e-11
382207	JADE3	jade family PHD finger 3	3.3	3.6	3	3.7	1.7	5.6	7.2	-1.05773	2.01495	3.46801e-07
23912	RHOF	ras homolog gene family, member f	277.3	315.1	340.5	346.7	332	173.2	187.2	0.839353	8.13873	1.75393e-18
54651	USP27X	ubiquitin specific peptidase 27, X chromosome	2	2.5	2.2	2.2	1.7	4	4.9	-1.05929	1.48997	3.91205e-05
66083	SETD6	SET domain containing 6	9.9	8.2	9.9	8.1	8.6	18	17.6	-0.995709	3.52304	1.85413e-18
268297	SCML4	sex comb on midleg-like 4 (Drosophila)	48.3	52.5	48.1	51.2	43.1	106.4	96.2	-1.05945	5.99327	2.67827e-30
14252	FLOT2	flotillin 2	68.1	70.2	75.9	71.6	72.2	41.2	41.4	0.793141	5.97873	1.90507e-18
12400	CBFB	core binding factor beta	281.7	298.4	304.5	289.3	295.8	181.1	164.4	0.766932	8.01926	1.9913e-18
14381	G6PDX	glucose-6-phosphate dehydrogenase X-linked	87.5	87.4	87.6	83.8	80.3	51.2	52.4	0.720209	6.24562	2.04347e-18
76007	ZMYM2	zinc finger, MYM-type 2	84.8	90.3	89.9	91.2	78	157.2	137.7	-0.76436	6.7029	2.08928e-18
94281	SFXN4	sideroflexin 4	1.3	2.1	1.7	1.6	1.9	4	3.2	-1.05966	1.19743	1.14318e-05
54214	GOLGA4	golgi autoantigen, golgin subfamily a, 4	52.3	54.8	56.5	58.5	51.2	117.4	110.5	-1.06002	6.1619	7.19941e-44
231279	GUF1	GUF1 GTPase homolog (S. cerevisiae)	14.9	15.8	14.6	11.6	14.2	30.4	26.4	-0.998083	4.19317	2.1565e-18
626848	ETOHI1	ethanol induced 1	9.1	10.4	11.1	8.4	9.4	22.4	18	-1.06086	3.66756	3.46239e-16
216965	TAOK1	TAO kinase 1	61.7	61.4	63.1	69.6	45.3	117.6	119.5	-0.9775	6.26466	2.16674e-18
21754	TESK1	testis specific protein kinase 1	62	59.1	64.5	62.8	61.8	35.4	35.3	0.811791	5.76955	2.32311e-18
56503	ANKRD49	ankyrin repeat domain 49	9.2	7.2	6.7	8.5	5.9	16.9	14.3	-1.06118	3.29681	3.04768e-12
68385	TLCD1	TLC domain containing 1	0.5	0.9	0.6	0.5	0.8	1.3	1.5	-1.06173	-0.12443	0.00165054
77031	SLC9A8	solute carrier family 9 (sodium/hydrogen exchanger), member 8	55.8	45.3	48	44.2	39.2	81.7	84.3	-0.837261	5.83136	2.67999e-18
14608	GPR83	G protein-coupled receptor 83	63.1	59.9	59.6	62.3	56.9	111.3	140.9	-1.06232	6.30643	6.60187e-09
100041576	GM3414	predicted gene 3414	2.5	3.2	3.1	2.5	2.6	5.6	6	-1.06255	1.87072	1.62723e-08
244059	CHD2	chromodomain helicase DNA binding protein 2	168.1	152.7	181.4	184.7	127.6	355.7	324.9	-1.06301	7.73863	2.53941e-24
77045	BCL7A	B cell CLL/lymphoma 7A	13.2	10.7	11.2	10.9	10.2	23.7	23.2	-1.06358	3.88194	2.38222e-16
245174	ZFP937	zinc finger protein 937	8.8	10	9	9.2	9.7	21.7	17.4	-1.06363	3.61908	1.92486e-05
381921	TAOK2	TAO kinase 2	78.4	80.4	86.8	91.9	67	169.5	168.6	-1.06375	6.72903	7.11558e-31
83961	NRG4	neuregulin 4	1.7	1.4	1.3	1.2	1.4	2.7	3.2	-1.06375	0.909942	7.26275e-05
634731	SUSD1	sushi domain containing 1	2.5	1.7	1.6	2.4	2.1	3.8	4.9	-1.06485	1.45945	3.01002e-06
19353	RAC1	RAS-related C3 botulinum substrate 1	574.6	625.2	600.2	585.7	660.6	368.5	360.6	0.740919	9.07541	3.10222e-18
20017	POLR1B	polymerase (RNA) I polypeptide B	23.1	22.2	25	25.5	26.3	41.2	47.7	-0.862503	4.91413	3.1124e-18
235442	RAB8B	RAB8B, member RAS oncogene family	530.5	592.3	558.9	547.7	521.4	313.6	281.7	0.886037	8.90135	3.13751e-18
213522	PLEKHG6	pleckstrin homology domain containing, family G (with RhoGef domain) member 6	0.4	0.1	0.4	0.4	0.4	0.6	0.9	-1.06582	-0.949598	0.0300794
320080	ZBTB39	zinc finger and BTB domain containing 39	12.2	12.2	11.2	11.4	9.3	25.6	21.6	-1.06691	3.88658	8.08425e-15
16985	LSP1	lymphocyte specific 1	1080.7	1106.6	1076	1070.4	1134.5	601.4	656.5	0.798129	9.90841	3.29783e-18
72750	FAM117B	family with sequence similarity 117, member B	140	154.2	169	185.3	146.3	94.2	70.4	0.948743	7.10019	3.3554e-18
13448	DOK1	docking protein 1	74.3	74.7	85.3	81.5	79.5	45.5	40.3	0.880391	6.10584	3.62675e-18
83436	PLEKHA2	pleckstrin homology domain-containing, family A (phosphoinositide binding specific) member 2	278.2	310.7	318.7	334.9	291.8	181.3	181.7	0.757714	8.08313	3.75027e-18
319535	ZFP182	zinc finger protein 182	21.1	22.4	19.5	21.1	16.3	42.4	41.7	-1.06748	4.71926	1.08609e-23
27403	ABCA7	ATP-binding cassette, sub-family A (ABC1), member 7	144.1	129.7	147.4	136.4	99.8	246.8	304.6	-1.06813	7.43194	3.93958e-20
100465	MOB3C	MOB kinase activator 3C	19.2	19.9	23.7	22.5	25.8	41.3	39.5	-0.857201	4.77849	3.94565e-18
270035	LETM2	leucine zipper-EF-hand containing transmembrane protein 2	8.7	9.4	7.2	8.3	8.2	17.1	17.9	-1.06864	3.45472	4.07432e-17
27060	TCIRG1	T cell, immune regulator 1, ATPase, H+ transporting, lysosomal V0 protein A3	38.7	28.6	28.2	36	30.2	60.8	74.7	-1.06933	5.40732	3.01104e-21
68142	INO80	INO80 homolog (S. cerevisiae)	44.1	45.4	42.3	43.7	33.6	82.3	93.2	-1.06936	5.77988	2.67094e-33
99470	MAGI3	membrane associated guanylate kinase, WW and PDZ domain containing 3	9.9	10.5	12	10.6	8.6	18.7	24.7	-1.06958	3.76336	1.52885e-13
224619	TRAF7	TNF receptor-associated factor 7	89.8	88.5	94	95.4	80.1	135.7	147.2	-0.659324	6.70607	4.57387e-18
66494	PRELID1	PRELI domain containing 1	210.8	199.3	207.7	228.1	269.9	119.4	121.8	0.888099	7.60002	4.6765e-18
72325	VPS9D1	VPS9 domain containing 1	15.3	13.5	14.5	15.4	15.6	24.7	30.3	-0.885451	4.20941	4.9483e-18
100504104	GM16062	predicted gene 16062	0.2	0.8	0.4	0.5	0.4	1.3	0.8	-1.06961	-0.53417	0.017778
66274	LYRM9	LYR motif containing 9	7.1	8.2	8.4	7.7	7.4	15.9	16.7	-1.07028	3.35005	1.9884e-16
66978	LUC7L	Luc7 homolog (S. cerevisiae)-like	36.9	48.4	57.4	50.4	53.4	102.9	104.5	-1.07134	6.01899	2.95765e-22
245902	CCDC15	coiled-coil domain containing 15	5.1	4.5	5	4.6	2.1	9.1	8.7	-1.07168	2.48019	7.48017e-07
71382	PEX1	peroxisomal biogenesis factor 1	10.3	9.4	10.5	9.6	9.6	18.7	20.5	-0.987332	3.66272	6.09592e-18
231807	BC037034	cDNA sequence BC037034	49.3	43.3	50.3	49.4	40.3	78.9	84.6	-0.814291	5.82307	6.15566e-18
12450	CCNG1	cyclin G1	386.1	426.8	358	371.1	375.9	231.6	209.8	0.797154	8.39744	6.35001e-18
227612	TOR4A	torsin family 4, member A	272.9	317.1	315.4	317.7	317.9	172.7	168	0.855677	8.07122	6.5866e-18
70297	GCC2	GRIP and coiled-coil domain containing 2	35.2	32.7	36.1	33.4	28.1	53.6	59.5	-0.772888	5.31501	6.60831e-18
18519	KAT2B	K(lysine) acetyltransferase 2B	47.8	50.3	51.9	52.3	41.1	99.9	104.8	-1.0718	6.00009	1.78846e-35
20111	RPS6KA1	ribosomal protein S6 kinase polypeptide 1	566.8	564.4	599.9	604.2	513.1	319.1	350.2	0.767564	8.97346	7.41327e-18
17763	MTCP1	mature T cell proliferation 1	3.7	4.1	4.1	3.6	6.2	9.6	8.7	-1.07256	2.52105	1.86143e-09
22631	YWHAZ	tyrosine 3-monooxygenase/tryptophan 5-monooxygenase activation protein, zeta polypeptide	278.1	306.6	297.6	298	330.5	173.7	184.1	0.756361	8.06128	7.52688e-18
208263	TOR1AIP1	torsin A interacting protein 1	203	206.1	201.8	206.9	174.7	117.3	113.7	0.780607	7.45064	7.91249e-18
224907	DUS3L	dihydrouridine synthase 3-like (S. cerevisiae)	27.7	25.8	27.8	29.4	29.7	57	61.1	-1.07274	5.20616	4.32119e-37
224111	UBXN7	UBX domain protein 7	83.2	96.1	96	95.6	88.8	159.5	144.5	-0.724808	6.76997	8.00023e-18
13195	DDC	dopa decarboxylase	2.3	2.9	1.9	1.7	3.6	5.6	4.9	-1.07292	1.72521	0.000163278
100201	TMEM64	transmembrane protein 64	123.5	135.1	129.5	138.9	110.2	222.7	236.1	-0.848081	7.29088	8.05421e-18
333193	PROSER3	proline and serine rich 3	5.3	4.3	4.2	4.1	3.6	8.1	10	-1.07298	2.50876	8.42725e-10
19244	PTP4A2	protein tyrosine phosphatase 4a2	1018.9	1006.8	934.1	938.6	962.4	608.5	539.4	0.760053	9.74575	8.23943e-18
17996	NEB	nebulin	59.9	40.6	60.3	53.3	19.3	96.9	99.4	-1.07302	5.93928	3.74721e-05
20737	SPN	sialophorin	1091.3	1185.8	1238.7	1322.3	1111.1	700.8	620.4	0.848823	10.0206	8.62733e-18
58194	SH3KBP1	SH3-domain kinase binding protein 1	694	734.8	675.2	697.2	584.3	397.5	381.3	0.798	9.21681	9.09158e-18
16885	LIMK1	LIM-domain containing, protein kinase	63.8	55.5	61.2	66.5	55.2	34.8	30.1	0.89452	5.71628	9.34191e-18
11513	ADCY7	adenylate cyclase 7	224.5	221.1	253	221.8	155.8	436.8	411.8	-0.979157	8.10324	9.36784e-18
665775	BOD1L	biorientation of chromosomes in cell division 1-like	78.9	73.2	83.9	85.9	53.4	165.3	150.5	-1.07321	6.62541	1.06666e-18
17347	MKNK2	MAP kinase-interacting serine/threonine kinase 2	563.4	549.8	630.9	652.7	578.5	331.2	347.2	0.810774	9.02818	9.68044e-18
211007	TRIM41	tripartite motif-containing 41	27.4	24.9	26.3	26.8	25.5	42.9	45.4	-0.755378	4.9703	9.81822e-18
19211	PTEN	phosphatase and tensin homolog	183.2	208.2	202.5	214.3	181.6	121.8	109.8	0.773253	7.44815	9.85284e-18
230895	VPS13D	vacuolar protein sorting 13 D (yeast)	140.1	112	134.4	138.1	68.4	241.6	257.6	-1.07396	7.28548	2.11061e-11
72580	ZUFSP	zinc finger with UFM1-specific peptidase domain	24.6	26.8	20.9	23.5	25.1	45.8	50.5	-0.994763	4.95531	1.02133e-17
269700	GM15800	predicted gene 15800	78.2	72.4	102.8	92.7	52.1	160.1	175.1	-1.07411	6.71102	1.09363e-12
320586	A630089N07RIK	RIKEN cDNA A630089N07 gene	1.9	2	2.1	2.3	1.2	3.7	4.3	-1.07521	1.33568	2.89246e-06
381045	CCDC58	coiled-coil domain containing 58	6	6.8	6.1	4.6	7.1	12.3	13.6	-1.07609	3.01465	4.18057e-14
326623	TNFSF15	tumor necrosis factor (ligand) superfamily, member 15	0.6	0.3	0.5	0.5	0.3	1.1	0.8	-1.07723	-0.617675	0.0102964
103406	ZFR2	zinc finger RNA binding protein 2	2.5	1.5	3.3	2.2	2.1	6	3.8	-1.07743	1.624	9.24635e-06
77889	LBH	limb-bud and heart	1413.4	1508.5	1392.2	1447.2	1522.5	891.4	813.9	0.772743	10.3267	1.34381e-17
109754	CYB5R3	cytochrome b5 reductase 3	109	92	93.6	93	107.9	55.6	44.7	0.980473	6.41368	1.38278e-17
72693	ZCCHC12	zinc finger, CCHC domain containing 12	1.4	1.1	0.9	0.9	1.3	2.3	2.4	-1.07763	0.582028	0.00273357
74737	PCF11	cleavage and polyadenylation factor subunit homolog (S. cerevisiae)	68.1	76.1	78.3	77.3	60	160.5	143.7	-1.0801	6.56755	6.77473e-29
72108	DDHD2	DDHD domain containing 2	18.2	20.4	18.8	18.3	17.1	42.9	35.6	-1.08125	4.61286	1.01912e-20
75826	SENP2	SUMO/sentrin specific peptidase 2	49.9	55.2	55	51.5	54.7	82.6	82.9	-0.634969	5.94759	1.41433e-17
320782	TMEM154	transmembrane protein 154	339.4	347.9	310.1	317.8	323.2	203.9	179	0.774851	8.17442	1.43761e-17
209239	GAN	giant axonal neuropathy	2.8	3.1	2.9	2.8	1.6	5.6	5.6	-1.08186	1.80386	1.38699e-07
654801	ZFP784	zinc finger protein 784	5.8	5.2	4.4	4.1	4.6	10.8	9.4	-1.08207	2.66179	1.17429e-11
216742	FNIP1	folliculin interacting protein 1	22.1	22.4	22.1	24.8	22.5	43.6	39.2	-0.861064	4.81428	1.66649e-17
69358	LRRC51	leucine rich repeat containing 51	0.9	1.2	1.6	1.5	1.2	2.6	2.9	-1.08229	0.778569	3.97448e-05
12807	HPS3	Hermansky-Pudlak syndrome 3 homolog (human)	32.8	35.4	33.2	32.9	33.9	71.7	70.8	-1.08241	5.47192	2.27214e-45
66965	CTU2	cytosolic thiouridylase subunit 2 homolog (S. pombe)	20	17.1	19	18.9	22	33.1	37.2	-0.857543	4.5794	1.90891e-17
67219	MED18	mediator complex subunit 18	3.7	3.6	3.6	3.2	4.7	7.5	8.5	-1.08314	2.31793	1.10605e-10
56354	DNAJC7	DnaJ (Hsp40) homolog, subfamily C, member 7	151.4	138.7	130.6	128.7	157.1	242.3	255.1	-0.815606	7.42647	2.02844e-17
54325	ELOVL1	elongation of very long chain fatty acids (FEN1/Elo2, SUR4/Elo3, yeast)-like 1	98.7	110.3	107.8	111.5	102.4	55.1	64.9	0.823588	6.54088	2.05221e-17
76223	AGBL3	ATP/GTP binding protein-like 3	0.7	0.3	0.3	0.6	0.4	1.4	0.6	-1.08323	-0.541925	0.00947094
408068	ZFP738	zinc finger protein 738	13.5	11.9	12.4	12.9	9.3	25.8	24.9	-1.0833	3.98338	8.42724e-18
12333	CAPN1	calpain 1	335	328.4	314.4	312	324.5	194.7	210.1	0.67374	8.17274	2.19341e-17
68961	PHKG2	phosphorylase kinase, gamma 2 (testis)	21.6	20	18.6	17.7	18.5	34.8	35.1	-0.861504	4.57204	2.20184e-17
76457	CCDC134	coiled-coil domain containing 134	12.3	12.1	12.5	12.3	11.8	25	26.8	-1.08407	4.01056	1.69121e-24
75116	4930520O04RIK	RIKEN cDNA 4930520O04 gene	0.7	0.4	0.7	0.5	1.1	1.6	1.3	-1.08419	-0.080047	0.0164699
70099	SMC4	structural maintenance of chromosomes 4	547.9	546.9	505.3	479.1	438.5	1044.6	1090.8	-1.08433	9.3766	2.57285e-23
57296	PSMD8	proteasome (prosome, macropain) 26S subunit, non-ATPase, 8	227.7	221.2	214.4	210.8	239.1	122.2	136.7	0.782228	7.61588	2.37154e-17
68490	ZFP579	zinc finger protein 579	9.3	7.3	8.6	8.7	9.2	17.8	18.7	-1.08496	3.507	4.46191e-15
11352	ABL2	v-abl Abelson murine leukemia viral oncogene 2 (arg, Abelson-related gene)	44.7	45.3	46.6	50.1	33.4	83.5	75.6	-0.855341	5.7595	2.42192e-17
195434	UTP14B	UTP14, U3 small nucleolar ribonucleoprotein, homolog B (yeast)	1.5	0.8	1.5	1.3	1.2	3	2.3	-1.08506	0.758651	1.17465e-05
100302601	SNORD83B	small nucleolar RNA, C/D box 83B	0.5	0.4	0.3	0.5	0.5	1.1	1	-1.0859	-0.534949	0.00419642
17122	MXD4	Max dimerization protein 4	134.1	140.4	149.2	152.1	127.3	84.1	81.9	0.76058	6.95754	2.48948e-17
74153	UBA7	ubiquitin-like modifier activating enzyme 7	138.7	135.1	142	150.6	141	217.3	239.5	-0.690847	7.37815	2.49724e-17
14231	FKBP7	FK506 binding protein 7	0.3	0.3	0.1	0.3	0.8	0.5	1.2	-1.08622	-0.797514	0.0227753
71673	RNF215	ring finger protein 215	16.8	13.3	14.7	14	15.6	28.6	28	-0.92767	4.22857	2.61016e-17
76308	RAB1B	RAB1B, member RAS oncogene family	234.2	223.3	232.9	219	220.4	141.3	145.2	0.657605	7.66157	2.62281e-17
19303	PXN	paxillin	146.1	143.1	150.9	146	130.4	88.5	92.1	0.666284	7.00314	2.63385e-17
217310	HID1	HID1 domain containing	2.8	3.3	4.7	4.4	3.9	9.1	7.2	-1.08735	2.34557	2.90575e-10
77864	YPEL2	yippee-like 2 (Drosophila)	6	9.6	10.2	8.8	9.3	16.2	21.4	-1.08798	3.54054	4.11224e-11
20776	TMIE	transmembrane inner ear	3.4	3.9	4	2.6	4	8.8	6.5	-1.08822	2.26142	1.53617e-07
382019	ZFP882	zinc finger protein 882	8.3	9.5	10.7	10.5	8.2	21.7	18.6	-1.08857	3.64545	5.59628e-15
65960	TWSG1	twisted gastrulation homolog 1 (Drosophila)	170.7	165	189.1	183.4	153.3	95.9	80	0.969642	7.21279	2.79768e-17
80748	BC004004	cDNA sequence BC004004	115.9	115.8	112.7	106	114.5	68.1	62.6	0.789824	6.63688	2.85063e-17
52023	PIBF1	progesterone immunomodulatory binding factor 1	7.6	7.5	6.9	6.6	6.8	16.7	13.4	-1.08931	3.22847	4.42821e-16
208266	DOT1L	DOT1-like, histone H3 methyltransferase (S. cerevisiae)	40.7	37.7	46.8	43.8	29.2	71.8	86.2	-0.994483	5.66948	3.02729e-17
12122	BID	BH3 interacting domain death agonist	59.1	64.3	63.7	69.6	63.9	36.7	35.6	0.826385	5.81489	3.1305e-17
16992	LTA	lymphotoxin A	43.7	36.9	37.5	33.6	42.3	62.9	77.8	-0.858797	5.57941	3.14452e-17
74349	FAM160A2	family with sequence similarity 160, member A2	24.9	22.7	21.4	22.3	21.6	34.5	41.4	-0.749886	4.7549	3.16609e-17
19707	REPS1	RalBP1 associated Eps domain containing protein	254.9	234.6	247.3	224.2	214.6	141.6	137.8	0.75083	7.70031	3.16917e-17
76497	PPP1R11	protein phosphatase 1, regulatory (inhibitor) subunit 11	74.2	77.9	73.6	75.5	93.7	44.2	46.3	0.805526	6.11859	3.26068e-17
241638	LZTS3	leucine zipper, putative tumor suppressor family member 3	1.4	0.9	1.1	1.2	0.6	1.9	2.6	-1.08956	0.503544	0.000212896
26465	ZFP146	zinc finger protein 146	36.7	34.8	38.4	37.2	41.3	63.6	59.3	-0.704501	5.47618	3.29988e-17
58800	TRPM7	transient receptor potential cation channel, subfamily M, member 7	102.6	106.4	99.9	103.5	79.9	179	160.1	-0.784896	6.89228	3.37436e-17
235323	USP28	ubiquitin specific peptidase 28	36.6	36.3	40.5	42	29.7	73.4	68.4	-0.938185	5.54529	3.71685e-17
67134	NOP56	NOP56 ribonucleoprotein	68	67.2	68.3	68.8	77.7	112.5	128.2	-0.780792	6.3991	3.856e-17
67246	2810474O19RIK	RIKEN cDNA 2810474O19 gene	150.9	160.6	160.3	172	130.9	334.3	325.1	-1.08972	7.67848	1.3581e-32
11666	ABCD1	ATP-binding cassette, sub-family D (ALD), member 1	100.8	107.5	117.9	119.9	96.1	63.9	57.3	0.839146	6.56844	4.07727e-17
108652	SLC35B3	solute carrier family 35, member B3	31.9	29.9	28.4	29.8	30.7	62.2	66.1	-1.0899	5.31647	1.50647e-42
68299	VPS53	vacuolar protein sorting 53 (yeast)	80.8	86.6	84.2	84.5	76.9	50.9	53	0.670991	6.20918	4.30692e-17
75296	FGFR1OP	Fgfr1 oncogene partner	10.7	9.8	11.3	9.2	11.8	24.8	20.2	-1.09085	3.80733	1.77643e-20
18949	PNN	pinin	60.3	74.7	72.2	67.6	68.4	136.7	156.1	-1.0916	6.50556	7.87207e-36
19331	RAB19	RAB19, member RAS oncogene family	57.9	60.1	57	59.3	71.4	32.1	30.9	0.957537	5.72314	4.65001e-17
234854	CDK10	cyclin-dependent kinase 10	16.9	12.7	13.7	14.3	16.5	28.1	28.7	-0.93856	4.22552	4.65207e-17
17350	MLH1	mutL homolog 1 (E. coli)	15.8	17.5	17.3	17.3	16.2	31	26.6	-0.776257	4.34144	4.65548e-17
219140	SPATA13	spermatogenesis associated 13	630.5	628.2	664.7	665	535.5	373.5	322.4	0.844331	9.09228	4.7952e-17
20133	RRM1	ribonucleotide reductase M1	146	150.6	150.2	123.3	150.8	73.1	73.4	0.976781	6.955	4.82529e-17
56697	AKAP10	A kinase (PRKA) anchor protein 10	40.2	37.2	40.9	39.6	28.5	65.8	66.9	-0.832665	5.51132	4.92211e-17
246103	ATXN7	ataxin 7	56	54.1	60.5	61.8	43.4	96.4	98.3	-0.820122	6.07036	4.97809e-17
320207	PIK3R5	phosphoinositide-3-kinase, regulatory subunit 5, p101	44.9	45.7	50.3	58.4	38.9	94.7	108.4	-1.09229	5.97816	7.02154e-20
76510	TRAPPC9	trafficking protein particle complex 9	80.7	73	85.6	88.1	83.3	48.6	46.1	0.794959	6.17713	5.28155e-17
66047	MRPL54	mitochondrial ribosomal protein L54	45	43.1	42.1	44.1	49.7	20.7	24.8	0.981218	5.27209	5.30553e-17
17863	MYB	myeloblastosis oncogene	24.5	22.3	25	18.2	23.2	40.6	56.1	-1.09308	4.90569	2.21062e-15
22201	UBA1	ubiquitin-like modifier activating enzyme 1	810.6	809.9	812.1	825.4	732.9	463.9	486.4	0.748267	9.46358	5.55322e-17
52463	TET1	tet methylcytosine dioxygenase 1	9	7.4	9.3	7.4	6.1	18	15.4	-1.09433	3.37611	5.40968e-13
545725	MTERF1A	mitochondrial transcription termination factor 1a	5	4.4	4.5	5.1	4.7	11.5	8.6	-1.09467	2.64517	9.05188e-12
208104	MLXIP	MLX interacting protein	84.4	90.2	95.2	97.9	63.9	160.6	171.9	-0.945934	6.77026	5.79427e-17
11789	APC	adenomatosis polyposis coli	69	66.6	72	73.9	46.2	127.7	123.4	-0.938525	6.36981	5.80021e-17
171212	GALNT10	UDP-N-acetyl-alpha-D-galactosamine:polypeptide N-acetylgalactosaminyltransferase 10	70.8	71.1	69.2	67.9	63.4	115.8	132	-0.85515	6.39829	5.82464e-17
28081	FAM104A	family with sequence similarity 104, member A	60	57.3	59.3	59.5	68.5	33.6	37.4	0.780489	5.74965	6.27893e-17
67819	DERL1	Der1-like domain family, member 1	60.2	60.5	63.5	65.9	58.4	36.5	36.3	0.761112	5.77067	6.41203e-17
67938	MYL12B	myosin, light chain 12B, regulatory	632.5	637.2	605.5	631	726.2	405.7	360.2	0.755351	9.15822	6.5165e-17
67009	TTC23	tetratricopeptide repeat domain 23	0.5	1	0.8	0.8	0.4	1.9	1.1	-1.0948	-0.00271511	0.00560047
74522	MORC2A	microrchidia 2A	40.7	43.6	46	44.5	34.7	79.5	67.3	-0.809075	5.67049	7.05747e-17
212531	SH3BGRL2	SH3 domain binding glutamic acid-rich protein like 2	18.6	16.6	13.9	10.2	14.2	29.5	33.2	-1.09556	4.28056	2.62928e-07
73130	TMED5	transmembrane emp24 protein transport domain containing 5	149.5	175.2	167.5	180.2	194.2	100.5	84.8	0.902859	7.23272	7.14974e-17
16822	LCP2	lymphocyte cytosolic protein 2	748.8	732	734.1	762.8	730.5	473.3	459.8	0.668631	9.37326	7.20388e-17
71445	5530601H04RIK	RIKEN cDNA 5530601H04 gene	4.9	5.1	4.8	4.4	3.9	9	10.7	-1.09627	2.61347	1.53315e-11
102423	HINFP	histone H4 transcription factor	11.6	13.5	13	12.9	10.4	25.4	22.3	-0.958781	3.96535	7.63568e-17
50849	RNF10	ring finger protein 10	235.2	232.7	266	264.9	244.5	151.6	155	0.69803	7.79149	7.64802e-17
239706	METTL22	methyltransferase like 22	5.9	3.7	3.9	2.9	5	9.4	8.8	-1.09629	2.49828	7.51094e-09
52065	MFHAS1	malignant fibrous histiocytoma amplified sequence 1	33.5	33.7	33.4	36.7	27.5	55.7	56.1	-0.763582	5.30476	7.83131e-17
27225	DDX24	DEAD (Asp-Glu-Ala-Asp) box polypeptide 24	275.9	269.4	266.4	295	303.3	162.6	169.9	0.762369	7.96039	7.9968e-17
71914	ANTXR2	anthrax toxin receptor 2	97.8	94.5	94.4	99.4	82.8	55.1	43.9	0.920131	6.34455	8.16017e-17
110253	TRIOBP	TRIO and F-actin binding protein	98.2	92.2	108.1	107.8	94.4	56.1	65.1	0.724649	6.47529	8.41995e-17
72368	2310045N01RIK	RIKEN cDNA 2310045N01 gene	60.8	64.2	61.7	61.7	67.8	36.2	38.1	0.768842	5.8053	8.93799e-17
27416	ABCC5	ATP-binding cassette, sub-family C (CFTR/MRP), member 5	23.9	20.6	28.7	27.8	19.5	47.2	55.9	-1.09698	4.99713	4.33436e-16
381410	ZFP408	zinc finger protein 408	16.9	13	15	17	13.1	28.6	27.6	-0.910202	4.2274	1.00111e-16
20932	SURF4	surfeit gene 4	403.4	392.8	382.8	391.4	383.1	248.2	246.3	0.659933	8.45052	1.00198e-16
241311	ZBTB34	zinc finger and BTB domain containing 34	9	8.9	8.3	8.6	7.3	17.2	18.7	-1.09735	3.47802	6.66387e-21
208606	RSRC2	arginine/serine-rich coiled-coil 2	69.4	69.4	66.1	68.1	77.8	154.6	146.1	-1.09953	6.54017	3.23761e-33
269523	VCP	valosin containing protein	505	507.9	533.2	523.6	488	309.4	311.7	0.719985	8.82734	1.07339e-16
237775	ZFP867	zinc finger protein 867	4.7	5.4	4.5	5	4.7	11.9	9	-1.09982	2.69625	2.33837e-11
27224	TCEB3	transcription elongation factor B (SIII), polypeptide 3	145	153.2	161.5	160	140.8	92.7	89.8	0.736316	7.07512	1.09717e-16
329739	FAM102B	family with sequence similarity 102, member B	12.1	15.3	13.9	14.8	12.3	28.4	26.3	-0.994936	4.14043	1.11611e-16
16150	IKBKB	inhibitor of kappaB kinase beta	159.2	137.7	134	137.3	121.8	229.1	245.4	-0.782286	7.3784	1.15472e-16
216846	CNTROB	centrobin, centrosomal BRCA2 interacting protein	12	11	12.9	12.9	11.9	26.8	25.4	-1.1004	4.01259	1.63107e-24
20409	OSTF1	osteoclast stimulating factor 1	94	91.2	93.7	95.5	107.3	59.1	63	0.659583	6.43277	1.1915e-16
12631	CFL1	cofilin 1, non-muscle	2186.2	2238.5	2251	2152.7	2717.6	1199.7	1281.4	0.896449	10.9687	1.25441e-16
243846	CCDC9	coiled-coil domain containing 9	38.2	36.3	46.8	39.1	47.4	91.3	87.1	-1.101	5.78617	5.16901e-27
193838	EME2	essential meiotic endonuclease 1 homolog 2 (S. pombe)	7	6.4	8.5	9	5.6	16.1	15.2	-1.10144	3.27827	9.11289e-14
66196	MYO19	myosin XIX	5	3.5	4.6	4.7	3.8	8.1	10.5	-1.10164	2.52488	1.54011e-09
17907	MYLPF	myosin light chain, phosphorylatable, fast skeletal muscle	5.6	4.6	5	5	5.8	12.5	9.7	-1.10168	2.78422	7.31045e-13
170750	XPNPEP1	X-prolyl aminopeptidase (aminopeptidase P) 1, soluble	65.7	62.2	65.3	61.6	62.2	36.8	38.4	0.752842	5.81171	1.35693e-16
218314	ZFP595	zinc finger protein 595	9.2	12.6	11.3	12.4	10.7	22.6	21.6	-0.968569	3.84565	1.36224e-16
668173	PEX10	peroxisomal biogenesis factor 10	3.7	3.2	3.5	3.2	4	7.1	8	-1.10505	2.22769	2.36465e-10
100503178	2810013P06RIK	RIKEN cDNA 2810013P06 gene	9.5	9.2	8.2	8.7	10.2	18.5	17.4	-0.975483	3.54634	1.51495e-16
20621	SNN	stannin	4.6	3.1	3.4	2.8	4.1	8.5	7	-1.10525	2.26326	1.40438e-06
55991	PANX1	pannexin 1	111.2	123.9	126.5	131.4	140.1	75.6	72.4	0.775081	6.80377	1.58042e-16
22234	UGCG	UDP-glucose ceramide glucosyltransferase	84.2	95	85.1	84.7	85.9	180.4	194.2	-1.10636	6.85355	1.77685e-36
67287	PARP6	poly (ADP-ribose) polymerase family, member 6	22.8	23.2	22.3	24.4	21.1	44.5	53.6	-1.10717	4.919	1.88356e-26
68114	MUM1	melanoma associated antigen (mutated) 1	48.7	48.5	50.6	51.4	60.2	109.5	114.3	-1.10742	6.10921	1.37425e-36
12798	CNN2	calponin 2	1208.2	1172.4	1253.2	1211.2	1326.9	735.2	781.9	0.702531	10.1014	1.7308e-16
12757	CLTA	clathrin, light polypeptide (Lca)	201.5	198.7	200.8	199	252.8	112.4	128.5	0.80661	7.53094	1.73662e-16
64602	IREB2	iron responsive element binding protein 2	60.2	63.2	60.4	62.9	55.2	100.9	88.2	-0.648465	6.13323	1.7583e-16
106068	SLC45A4	solute carrier family 45, member 4	93.8	80.2	91	92.2	74.7	45.3	44	0.950411	6.2212	1.76015e-16
27762	VWA7	von Willebrand factor A domain containing 7	0.5	0.5	0.7	0.7	0.4	1.2	1.3	-1.10913	-0.282085	0.00414971
11975	ATP6V0A1	ATPase, H+ transporting, lysosomal V0 subunit A1	9.9	10	8.4	6.8	7.5	16.7	20	-1.11025	3.5024	1.84328e-09
22042	TFRC	transferrin receptor	43.2	39.3	42.5	37.4	39.8	70	66.4	-0.755314	5.5968	1.89796e-16
15002	H2-OB	histocompatibility 2, O region beta locus	47.7	47	51.3	49.2	48.5	107.2	103.7	-1.11344	6.02075	4.68191e-25
72745	TMEM161B	transmembrane protein 161B	16.3	12.5	10.8	11	11.1	24.7	28.6	-1.11404	4.03726	7.37599e-15
73095	SLC25A42	solute carrier family 25, member 42	5.6	5.8	5.3	6.3	7.3	11.6	14.7	-1.11531	3.01342	2.26452e-11
13136	CD55	CD55 antigen	17.8	22.5	19	21.7	14.5	48.3	34.4	-1.11538	4.67095	1.43338e-12
319740	ZFYVE27	zinc finger, FYVE domain containing 27	29.2	28.6	28.3	29.8	28.3	60	64.9	-1.11616	5.26403	1.51543e-47
140887	LNX2	ligand of numb-protein X 2	127.5	126.1	149.4	134.8	113.6	78.2	68.1	0.832506	6.83401	2.13684e-16
106059	A430088P11RIK	RIKEN cDNA A430088P11 gene	2	1.2	1.3	1.1	2	3.7	2.8	-1.11622	1.0209	6.568e-06
240084	CCHCR1	coiled-coil alpha-helical rod protein 1	6.8	4.7	5.8	5.5	5.6	11.7	13	-1.11847	2.92444	2.0164e-14
69116	UBR4	ubiquitin protein ligase E3 component n-recognin 4	360.3	250.7	283.7	294	152.6	532.4	632.8	-1.11907	8.48405	3.95629e-10
228775	TRIB3	tribbles homolog 3 (Drosophila)	3.1	2	2.4	3.2	1.9	6	5	-1.11965	1.77095	3.61994e-06
71718	TELO2	TEL2, telomere maintenance 2, homolog (S. cerevisiae)	12.1	11.9	13.4	13.1	15.1	28.9	28.3	-1.12018	4.13348	5.8989e-28
107986	DDB2	damage specific DNA binding protein 2	22.8	25.4	27.1	25.2	26.2	56.2	54.3	-1.12186	5.08313	1.3376e-42
20588	SMARCC1	SWI/SNF related, matrix associated, actin dependent regulator of chromatin, subfamily c, member 1	138.8	140.9	139.3	144.9	127.8	84.3	86.2	0.69812	6.94627	2.64685e-16
68077	GLTSCR2	glioma tumor suppressor candidate region gene 2	571.7	583	590.4	577.8	698.5	339	337.6	0.83706	9.0456	2.67369e-16
216441	SLC26A10	solute carrier family 26, member 10	3	3.1	3	2.6	3.5	6.7	6.5	-1.12203	2.02692	6.58112e-10
71207	NUDT4	nudix (nucleoside diphosphate linked moiety X)-type motif 4	89.8	97.5	95	93.4	99.2	60.1	54.5	0.729308	6.39848	2.70677e-16
23890	GPR34	G protein-coupled receptor 34	19.3	20.2	15.5	15.8	18.4	41.9	35.8	-1.12217	4.57449	3.28516e-09
110279	BCR	breakpoint cluster region	62.6	63.7	68.1	75.5	58.6	36.3	37.6	0.829806	5.84855	2.81649e-16
19219	PTGER4	prostaglandin E receptor 4 (subtype EP4)	175.1	158	169.5	153.5	171.9	109.8	95.5	0.68947	7.20685	2.83003e-16
214944	MOB3B	MOB kinase activator 3B	3.5	3.9	3.1	2.8	2	6.5	6.8	-1.12273	2.03121	2.62821e-08
240660	SLC35G1	solute carrier family 35, member G1	46.8	44.5	40.4	40.6	35.9	78	78.1	-0.907295	5.7018	3.12134e-16
18613	PECAM1	platelet/endothelial cell adhesion molecule 1	130.5	119.8	113.8	101	92.7	198.9	199.1	-0.835177	7.09333	3.17712e-16
69178	SNX5	sorting nexin 5	275	286	274.7	293.1	306.1	170	178.3	0.720796	7.99374	3.22835e-16
20190	RYR1	ryanodine receptor 1, skeletal muscle	0.5	0.2	0.3	0.2	0.4	0.8	0.5	-1.12592	-1.10358	0.0131155
22627	YWHAE	tyrosine 3-monooxygenase/tryptophan 5-monooxygenase activation protein, epsilon polypeptide	342.4	408.8	374.1	379.1	429.2	217.2	217.3	0.832034	8.40286	3.47475e-16
235184	MSANTD2	Myb/SANT-like DNA-binding domain containing 2	8.3	8	8.5	7.8	9.3	16.7	20	-1.12672	3.48876	8.59253e-20
69181	DYRK2	dual-specificity tyrosine-(Y)-phosphorylation regulated kinase 2	25	23.9	27.9	26.7	20.7	41.2	46.3	-0.815193	4.92007	3.73711e-16
212679	MARS2	methionine-tRNA synthetase 2 (mitochondrial)	8.5	9	10.2	9	8.3	19.1	20.2	-1.12683	3.59024	2.98274e-21
73744	MAN2C1	mannosidase, alpha, class 2C, member 1	33	26.5	33.2	32.2	33.7	71	67.6	-1.12812	5.40794	2.5425e-31
26394	LYPLA2	lysophospholipase 2	251.1	227.1	245.3	240.7	269.1	135.9	156.1	0.757171	7.76849	3.93607e-16
245269	NIM1K	NIM1 serine/threonine protein kinase	0.6	0.8	0.8	0.7	0.7	1.3	1.9	-1.12822	0.0219975	0.00066923
320394	CENPT	centromere protein T	9	7	8	7	8.7	15.4	19.4	-1.12856	3.41347	5.73504e-19
69981	TMEM30A	transmembrane protein 30A	157.2	171.5	163.4	155.8	165.8	101.8	83.7	0.810421	7.15887	4.02177e-16
72055	SLC38A10	solute carrier family 38, member 10	169.5	161.5	167.2	177.6	173.5	114.7	105.9	0.622496	7.25703	4.16731e-16
269397	SS18L1	synovial sarcoma translocation gene on chromosome 18-like 1	3.1	4.5	4.6	4.1	4.3	9.5	8.6	-1.12899	2.47269	2.55433e-13
55992	TRIM3	tripartite motif-containing 3	3.7	3.8	4.2	3.9	2.8	7.2	8.9	-1.12991	2.30222	3.5573e-09
75475	OPLAH	5-oxoprolinase (ATP-hydrolysing)	2.2	1.5	1.6	0.9	1.1	3.3	3	-1.13054	0.972841	5.43934e-05
12953	CRY2	cryptochrome 2 (photolyase-like)	9.3	8.5	9.6	11.4	11.2	20.9	23	-1.13055	3.74413	2.63493e-18
12508	CD53	CD53 antigen	1355.2	1555.5	1360.5	1494.3	1487.8	878.7	834	0.76045	10.3231	4.38633e-16
230676	SZT2	seizure threshold 2	73.8	65.7	79.7	78.6	46.8	145.3	156.6	-1.13081	6.5291	1.4119e-20
216440	OS9	amplified in osteosarcoma	348.2	331	362.1	360.6	338.6	221.2	210.8	0.68802	8.27841	4.61098e-16
18247	OAZ2	ornithine decarboxylase antizyme 2	68.7	68.6	72.6	74.6	77.9	46.4	42.6	0.70441	6.01406	4.628e-16
19655	RBMX	RNA binding motif protein, X chromosome	41	39	38.6	33.1	39.7	66.7	66	-0.792704	5.53346	4.65314e-16
224647	D17WSU92E	DNA segment, Chr 17, Wayne State University 92, expressed	196.5	196.9	214.2	227.8	210.5	134.1	129.4	0.667295	7.54836	4.92198e-16
74356	4931428F04RIK	RIKEN cDNA 4931428F04 gene	1.4	0.9	1.1	1.1	0.9	2.2	2.4	-1.13117	0.537648	2.02051e-05
329540	NOL4L	nucleolar protein 4-like	8.4	7	5.8	7.1	6.4	14.2	16.1	-1.1313	3.21658	1.09098e-10
100038746	GM1976	predicted gene 1976	1.4	1.4	1.3	1.2	2	3.8	2.6	-1.13145	0.992621	0.000169615
224694	ZFP81	zinc finger protein 81	10.5	8.5	8.4	9.2	6.5	19.2	18.6	-1.1318	3.53156	1.16135e-13
13680	DDX19A	DEAD (Asp-Glu-Ala-Asp) box polypeptide 19a	84.9	88.9	86.3	87.4	83.8	54.7	58.7	0.606956	6.28442	5.54728e-16
381644	CEP135	centrosomal protein 135	17.9	16.9	19.2	17.3	11.9	37.8	35	-1.13212	4.47813	2.04092e-23
71807	TARS2	threonyl-tRNA synthetase 2, mitochondrial (putative)	50.7	46.9	47.8	50.3	54.7	96.5	123.6	-1.13526	6.07008	5.35216e-38
360216	ZRANB1	zinc finger, RAN-binding domain containing 1	29.1	28.7	27.2	26.6	29.9	44.4	44	-0.643197	5.03825	5.69039e-16
320100	RELT	RELT tumor necrosis factor receptor	26.3	28.1	32.2	29.5	29.7	47.9	49.5	-0.739325	5.11989	5.75295e-16
67008	YAE1D1	Yae1 domain containing 1	3.4	3.8	4	2.7	4.1	9.1	6.8	-1.13632	2.28285	1.56044e-09
11843	ARF4	ADP-ribosylation factor 4	184.3	207.7	200.7	204.8	227.6	133.7	120.6	0.689222	7.51501	5.94344e-16
100043489	1300002E11RIK	RIKEN cDNA 1300002E11 gene	20.3	17.8	16.1	16.2	17.1	31.3	31.7	-0.852074	4.42651	5.94532e-16
224805	AARS2	alanyl-tRNA synthetase 2, mitochondrial (putative)	7.6	6.9	7.5	8.6	7.8	14.5	19.4	-1.13636	3.36881	1.45722e-18
66254	DIMT1	DIM1 dimethyladenosine transferase 1-like (S. cerevisiae)	6.4	7.3	7.3	6.8	9.1	17	15.6	-1.13661	3.31199	1.96023e-16
104401	PCNXL3	pecanex-like 3 (Drosophila)	113.8	103.4	124.2	126.6	89.2	183.8	209.7	-0.819626	7.08566	6.6691e-16
235587	PARP3	poly (ADP-ribose) polymerase family, member 3	63.6	57.7	50.1	48.3	49.1	108	128.5	-1.1383	6.17285	1.31943e-20
268936	BRPF3	bromodomain and PHD finger containing, 3	24.4	21.6	26	23.1	18	48.6	51.2	-1.14108	4.92636	1.30158e-24
23994	DAZAP2	DAZ associated protein 2	716.9	765.7	756.7	716.3	694.6	471.8	441.9	0.676066	9.34901	6.86738e-16
230767	IQCC	IQ motif containing C	12.8	14.1	14.5	12.8	14.1	22.8	25.1	-0.802271	4.05573	6.94579e-16
56347	EIF3C	eukaryotic translation initiation factor 3, subunit C	513	489.5	503	493.4	501.9	310.5	319.5	0.666955	8.80541	6.94766e-16
216177	AU041133	expressed sequence AU041133	4.5	4.8	4.6	3.1	3.8	9.3	9.1	-1.14192	2.48731	2.36644e-11
71175	NIPBL	Nipped-B homolog (Drosophila)	189.9	180.9	195	198.9	132.8	366.7	316.4	-0.928488	7.81894	7.26584e-16
208449	SGMS1	sphingomyelin synthase 1	54.3	56.8	54.6	68.2	50.6	35.2	26.8	0.872776	5.63348	7.26788e-16
215705	ARRDC1	arrestin domain containing 1	77.3	70.8	76.8	75.8	75.4	105.3	116.7	-0.560783	6.41739	7.39094e-16
14391	GABPB1	GA repeat binding protein, beta 1	93.7	98.6	94.2	96.9	103.1	58	60.1	0.721486	6.4348	7.44776e-16
234311	DDX60	DEAD (Asp-Glu-Ala-Asp) box polypeptide 60	30.3	31.7	32.9	30	24.2	54.8	58.5	-0.925206	5.22862	7.53135e-16
71916	DUS4L	dihydrouridine synthase 4-like (S. cerevisiae)	3.5	4.2	3	3.2	4	7.3	8.6	-1.14293	2.27506	9.16696e-10
215449	RAP1B	RAS related protein 1b	151.3	170.1	170.2	175.2	173.6	105.7	106.8	0.662162	7.2342	8.1785e-16
66826	TAZ	tafazzin	35	35.2	39.7	38.4	43.6	70.6	61.1	-0.778695	5.53145	8.28947e-16
223649	NRBP2	nuclear receptor binding protein 2	6.4	4.8	5.9	5.2	5.4	15.7	8.8	-1.14408	2.90174	2.11231e-05
18571	PDCD6IP	programmed cell death 6 interacting protein	359.6	369.3	374.5	391	332	214.1	229.8	0.718623	8.34199	8.36697e-16
207932	URB1	URB1 ribosome biogenesis 1 homolog (S. cerevisiae)	21.4	24.2	28.2	24.5	21.9	40.7	43.9	-0.811025	4.87207	8.42193e-16
224902	SAFB2	scaffold attachment factor B2	59.9	63.1	74.3	74.7	83.8	122.3	136.5	-0.861431	6.45628	8.44961e-16
20005	RPL9	ribosomal protein L9	1099	1192.6	1169.4	1071.8	1462.7	2060.8	2173.1	-0.819967	10.5131	8.76223e-16
211484	TSGA10	testis specific 10	1.2	1	0.8	0.6	0.7	1.8	1.9	-1.14416	0.245306	0.000196163
208943	MYO5C	myosin VC	0.5	0.4	0.5	1	0.4	1.1	1.3	-1.14501	-0.33488	0.00202452
54208	ARL6IP1	ADP-ribosylation factor-like 6 interacting protein 1	653.6	763.6	698.9	702.4	770.4	453.7	418.1	0.719518	9.31602	9.41725e-16
234734	AARS	alanyl-tRNA synthetase	111.5	109.5	114.8	112.5	110.3	66.9	70.8	0.699627	6.63802	9.54354e-16
236900	PDK3	pyruvate dehydrogenase kinase, isoenzyme 3	57.3	58.3	51.3	52.3	58.7	30.3	33.6	0.800585	5.61388	9.77942e-16
231452	SDAD1	SDA1 domain containing 1	34.6	34.4	35.7	34.8	38.7	60.2	54.1	-0.682613	5.38596	9.89626e-16
18642	PFKM	phosphofructokinase, muscle	14.8	12.6	16.6	15.1	13.6	25.8	27.3	-0.86545	4.16865	9.9905e-16
21767	TEX264	testis expressed gene 264	66.7	70.3	66.2	69.3	75.6	44.4	42.3	0.683834	5.95985	1.00164e-15
216705	CLINT1	clathrin interactor 1	413.4	414.6	423.5	433.1	375.6	257.9	255.9	0.681635	8.52291	1.0082e-15
77134	HNRNPA0	heterogeneous nuclear ribonucleoprotein A0	330.8	293.2	367.1	341.1	396.8	162.1	199.5	0.935991	8.22305	1.01295e-15
11747	ANXA5	annexin A5	104.9	106.4	107.2	108.3	113.7	73.1	66.7	0.628679	6.60462	1.01695e-15
244713	ZFP317	zinc finger protein 317	40.3	39	41.4	43.5	41.6	67.6	62.4	-0.659386	5.58566	1.02459e-15
70381	TECPR1	tectonin beta-propeller repeat containing 1	190.1	154.4	187.1	193.6	145.6	289.4	338.7	-0.851016	7.74232	1.02673e-15
67194	2700038G22RIK	RIKEN cDNA 2700038G22 gene	0.9	1.2	0.9	0.8	0.8	2.1	2	-1.14615	0.353935	9.81281e-05
22632	YY1	YY1 transcription factor	133.2	144.2	160.1	152.9	151.4	96.7	88.6	0.679147	7.05079	1.06699e-15
232807	PPP1R12C	protein phosphatase 1, regulatory (inhibitor) subunit 12C	68.3	59.3	65.8	70.2	74.3	101.1	117.4	-0.692516	6.31281	1.09299e-15
277692	RPS19-PS3	ribosomal protein S19, pseudogene 3	0.5	0.7	0.4	0.6	0.3	1.3	0.9	-1.14714	-0.453133	0.00203918
53860	2009-09-01	septin 9	904	856.7	898	914.5	893.8	544.1	562.2	0.691706	9.6372	1.12117e-15
233979	TPCN2	two pore segment channel 2	10.9	9.7	9.1	8.4	8	19.1	21.6	-1.14776	3.63186	2.97913e-22
56695	PNKD	paroxysmal nonkinesiogenic dyskinesia	39.7	39.8	45.7	40.3	40	24.2	19.3	0.915008	5.15878	1.14098e-15
21949	TNFSF8	tumor necrosis factor (ligand) superfamily, member 8	16.4	18.9	14.5	14.8	17.6	41.2	31.7	-1.14931	4.46931	4.88682e-12
17215	MCM3	minichromosome maintenance deficient 3 (S. cerevisiae)	183.4	163.5	183.5	142.6	153.9	84.6	88.9	0.930668	7.16041	1.24161e-15
227525	DCLRE1C	DNA cross-link repair 1C, PSO2 homolog (S. cerevisiae)	12	11.3	12.7	12.5	8.7	22.2	28.6	-1.14939	3.94827	2.90186e-17
59022	EDF1	endothelial differentiation-related factor 1	182.8	194.3	172.8	174.6	220.4	86.2	115.2	0.909344	7.35671	1.29604e-15
191578	HELQ	helicase, POLQ-like	11.2	9.8	11.1	10.1	10.9	23.6	23.6	-1.14967	3.84024	3.41706e-25
57370	B4GALT3	UDP-Gal:betaGlcNAc beta 1,4-galactosyltransferase, polypeptide 3	13.5	11.4	12.1	13.6	14.6	26.1	31.7	-1.14982	4.13453	1.32949e-26
214106	4933430I17RIK	RIKEN cDNA 4933430I17 gene	0.2	0.3	0.4	0.3	0.7	1.2	0.6	-1.1511	-0.757299	0.0132837
230796	WDTC1	WD and tetratricopeptide repeats 1	81.8	75.4	79.1	81.3	76	45.9	51.7	0.689483	6.13513	1.36805e-15
433752	AA415398	expressed sequence AA415398	2.7	1.9	1.9	1.5	1.1	4.3	3.8	-1.15349	1.31132	5.46086e-06
11603	AGRN	agrin	14.7	13.1	14.6	16.1	13.2	26	37.9	-1.15446	4.27429	3.72929e-07
19345	RAB5C	RAB5C, member RAS oncogene family	270.4	265.3	275.3	261.6	271.2	169.4	181.8	0.614746	7.92047	1.54462e-15
234730	FUK	fucokinase	8.7	9	9.2	9.5	9.3	16.6	24.3	-1.15607	3.62806	7.46771e-18
107607	NOD1	nucleotide-binding oligomerization domain containing 1	55.8	50.9	56.5	46.3	42.2	109.9	114.5	-1.15647	6.08733	3.20168e-27
83486	RBM5	RNA binding motif protein 5	118.7	152.6	141	156.3	151	239.3	244.7	-0.749055	7.42611	1.58231e-15
58244	STX6	syntaxin 6	158.9	148.4	151.8	143.6	170.4	89.5	83.4	0.838388	7.07981	1.59861e-15
71990	DDX54	DEAD (Asp-Glu-Ala-Asp) box polypeptide 54	204.7	184.8	217.1	207.6	218.5	119.9	129.6	0.727826	7.51818	1.60201e-15
214547	SHE	src homology 2 domain-containing transforming protein E	15	11.7	8.4	9.7	10.4	27	22.1	-1.15738	3.89742	2.68418e-10
77407	RAB35	RAB35, member RAS oncogene family	144.2	146.2	149.2	154.8	148.9	100.4	100.1	0.568779	7.07657	1.6268e-15
68050	AKIRIN1	akirin 1	100.6	110	107.7	107.4	120.6	70.9	69.2	0.641824	6.61756	1.67893e-15
75617	RPS25	ribosomal protein S25	479.3	548	441.5	411.9	604.8	913.4	920.7	-0.883366	9.26933	1.70954e-15
72023	CYB561D1	cytochrome b-561 domain containing 1	48.5	48.8	47.5	51.8	42.1	76.3	75.1	-0.665139	5.80165	1.71579e-15
22388	WDR1	WD repeat domain 1	779.1	791.6	814.2	791.8	890.2	469.5	520.9	0.715986	9.49707	1.74258e-15
108011	AP4E1	adaptor-related protein complex AP-4, epsilon 1	24.2	25.4	26.3	26.2	19.8	54	54.8	-1.15822	5.04259	5.01617e-36
70681	FAM175A	family with sequence similarity 175, member A	7	7.2	6.7	6.9	9.6	16.5	17	-1.15987	3.34082	2.12232e-18
56275	RBM14	RNA binding motif protein 14	86.4	100.5	108.9	110.5	98	46.9	61.4	0.899892	6.45362	1.76179e-15
70611	FBXO33	F-box protein 33	74	75.1	78.6	74	66.7	47.5	42.2	0.715558	6.03504	1.76972e-15
71448	TMEM80	transmembrane protein 80	7.8	8.3	9.6	9.6	10.2	20.9	19.8	-1.15996	3.6228	1.32998e-22
56215	ACIN1	apoptotic chromatin condensation inducer 1	188.4	204.3	210.8	230.4	215.2	323.4	347.4	-0.676385	7.94094	1.78526e-15
71446	WRB	tryptophan rich basic protein	4.3	4.5	4.5	5.1	5.6	12.2	9.1	-1.16221	2.69211	2.77146e-14
15204	HERC2	hect (homologous to the E6-AP (UBE3A) carboxyl terminus) domain and RCC1 (CHC1)-like domain (RLD) 2	189.9	138.9	160.1	171.9	100.1	337.3	343.8	-1.16227	7.68644	1.51602e-16
18738	PITPNA	phosphatidylinositol transfer protein, alpha	290.7	291.2	287.7	293.4	323	179.7	195	0.666024	8.0549	1.83749e-15
207592	TBC1D16	TBC1 domain family, member 16	5.9	3.8	4.3	4.2	3.5	11.2	8.1	-1.16279	2.55246	3.30908e-11
68192	LEPROTL1	leptin receptor overlapping transcript-like 1	428.5	481.6	472	480.1	482.3	308.1	284.1	0.663139	8.71303	1.87599e-15
216344	RAB21	RAB21, member RAS oncogene family	101.2	114.7	116.1	116	115.2	75.2	65.9	0.67488	6.65466	1.90786e-15
112405	EGLN1	egl-9 family hypoxia-inducible factor 1	100.4	103.2	103	120	113.3	67.1	67.6	0.680656	6.59255	1.92519e-15
68758	ABHD11	abhydrolase domain containing 11	13.9	11.6	13.3	10.3	15.8	26.8	31.5	-1.16418	4.13667	3.72777e-20
17129	SMAD5	SMAD family member 5	27.7	33.6	36	33.5	29.6	61.9	64.4	-0.976428	5.35639	1.98755e-15
243272	SBNO1	sno, strawberry notch homolog 1 (Drosophila)	132.8	144.8	156.1	154.4	126.6	239.5	229.1	-0.713062	7.40157	2.01477e-15
75956	SRRM2	serine/arginine repetitive matrix 2	673	653.7	734.6	765.6	458.5	1366.6	1256.3	-0.997064	9.72117	2.02057e-15
58521	EID1	EP300 interacting inhibitor of differentiation 1	85.5	89.7	90.2	86.9	109.7	58.4	48.3	0.792072	6.34688	2.06919e-15
24083	NATD1	N-acetyltransferase domain containing 1	52.8	56.2	58.3	60.9	43.3	28.9	28.5	0.920401	5.55798	2.08277e-15
19089	PRKCSH	protein kinase C substrate 80K-H	155.6	160.3	173.3	167.8	185.7	93.8	102.9	0.777656	7.21556	2.08206e-15
14256	FLT3L	FMS-like tyrosine kinase 3 ligand	60.5	50.2	50.1	49.2	53.6	84.1	84.7	-0.680271	5.94929	2.09715e-15
67544	FAM120B	family with sequence similarity 120, member B	56.8	56.5	55.9	60	53	84.5	88.3	-0.613938	6.0232	2.18102e-15
229007	ZGPAT	zinc finger, CCCH-type with G patch domain	48.1	40.5	41	46.7	47.4	89.8	110.8	-1.16494	5.92135	2.90579e-30
12763	CMAH	cytidine monophospho-N-acetylneuraminic acid hydroxylase	62.6	75.8	77.3	76.8	43.5	145.4	156.3	-1.166	6.50914	1.84242e-17
67760	SLC38A2	solute carrier family 38, member 2	77.1	93.7	105.8	89.1	80.8	172.2	156	-0.877558	6.79046	2.27979e-15
76486	LY6K	lymphocyte antigen 6 complex, locus K	2	2.9	2.2	1.8	2.4	3.9	6.3	-1.16686	1.62526	3.2969e-05
20363	SEPP1	selenoprotein P, plasma, 1	505.3	526.9	463.8	479.8	490.2	298.9	251.5	0.841441	8.75174	2.33186e-15
230119	ZBTB5	zinc finger and BTB domain containing 5	14	12.3	13.5	14	10.9	25.6	23.2	-0.919136	4.0202	2.3622e-15
237422	RIC8B	resistance to inhibitors of cholinesterase 8 homolog B (C. elegans)	14.2	12.4	13.2	12.8	10.4	25	23.2	-0.939364	3.98993	2.38154e-15
18777	LYPLA1	lysophospholipase 1	145.8	148.9	139.4	127.4	130.6	80.3	81.6	0.774048	6.93234	2.39137e-15
17164	MAPKAPK2	MAP kinase-activated protein kinase 2	217.5	230.1	239.5	239.3	249	132.6	138.8	0.793583	7.69238	2.43017e-15
76932	ARFIP2	ADP-ribosylation factor interacting protein 2	22.1	21.2	23.8	23	23.2	35.8	37.2	-0.686057	4.73618	2.44417e-15
70427	MIER2	mesoderm induction early response 1, family member 2	16.7	15.1	18.2	18.3	16.6	28.1	31.7	-0.814562	4.37124	2.47503e-15
56190	RBM38	RNA binding motif protein 38	307	300.2	346.1	345.1	366.9	176.1	204.7	0.807262	8.19199	2.48515e-15
107939	POM121	nuclear pore membrane protein 121	124.9	118.6	130.4	135.6	98.4	68.2	66.2	0.854846	6.73051	2.48422e-15
107823	WHSC1	Wolf-Hirschhorn syndrome candidate 1 (human)	117.3	122.7	132.2	125.4	108.6	60.3	70.1	0.894402	6.7192	2.49562e-15
19387	RANGAP1	RAN GTPase activating protein 1	197.1	205.5	221.7	235.6	247.8	121.4	135.6	0.786928	7.60805	2.69285e-15
66300	INAFM1	InaF motif containing 1	9.4	6.5	9.3	6.8	9.1	19.4	17.5	-1.16697	3.47761	1.06593e-13
17354	MLLT10	myeloid/lymphoid or mixed-lineage leukemia (trithorax homolog, Drosophila); translocated to, 10	51.8	49.9	50	53.1	35.3	83	87.2	-0.826114	5.87326	2.73768e-15
170822	USP33	ubiquitin specific peptidase 33	54.7	50.8	44.9	53.4	43.5	83.4	76.3	-0.693958	5.86217	2.80108e-15
57438	MARCH7	membrane-associated ring finger (C3HC4) 7	97.1	78.2	67.6	76.7	69.5	136.6	138.3	-0.822096	6.56797	2.85676e-15
100163	PAFAH2	platelet-activating factor acetylhydrolase 2	2.8	1.7	1.9	1.5	1.6	3.1	5.3	-1.16735	1.35244	3.83032e-06
18755	PRKCH	protein kinase C, eta	618.1	584.2	636.7	641.1	633.2	385.9	374.4	0.711989	9.11249	2.9033e-15
207785	CSRNP2	cysteine-serine-rich nuclear protein 2	4.6	2.9	4.8	3.4	3	9	7.9	-1.16791	2.35403	2.93672e-11
108075	LTBP4	latent transforming growth factor beta binding protein 4	0.7	1.2	1.1	0.5	0.9	2.3	1.7	-1.16859	0.312864	0.00111852
13476	REEP5	receptor accessory protein 5	196.5	205.8	188.2	203.2	232.2	120.9	127.9	0.722156	7.50974	3.13217e-15
100048658	DDX43	DEAD (Asp-Glu-Ala-Asp) box polypeptide 43	8.7	6.1	5.9	4.1	6.1	13.9	13.8	-1.16861	3.06315	2.19698e-07
19336	RAB24	RAB24, member RAS oncogene family	27.8	18.1	17.8	19.7	27.3	48.1	51.4	-1.16865	4.90712	2.58835e-20
226823	KCTD3	potassium channel tetramerisation domain containing 3	10.5	10.4	11.5	13.3	12.5	22.9	21.5	-0.929664	3.87695	3.21612e-15
74182	GPCPD1	glycerophosphocholine phosphodiesterase GDE1 homolog (S. cerevisiae)	60.3	44.9	36.6	42.1	35.7	83.8	90.4	-0.989379	5.81388	3.28625e-15
68379	CIZ1	CDKN1A interacting zinc finger protein 1	68.7	61.9	69.2	66.9	61.8	96.1	99.8	-0.576617	6.22781	3.29697e-15
53883	CELSR2	cadherin, EGF LAG seven-pass G-type receptor 2 (flamingo homolog, Drosophila)	4.9	4.5	6.5	5.2	3.3	8.7	13.2	-1.16961	2.72294	1.91078e-08
27371	SH2D2A	SH2 domain containing 2A	394.8	446.6	473.4	497.7	391.1	251.6	254.5	0.800552	8.5971	3.32232e-15
94213	DDX50	DEAD (Asp-Glu-Ala-Asp) box polypeptide 50	67.5	71.1	67.9	67.4	76.6	106.3	109.4	-0.620851	6.33814	3.42925e-15
235036	PPAN	peter pan homolog (Drosophila)	22	21.6	22.4	22.7	28.7	40.5	45.1	-0.864205	4.8593	3.46628e-15
240087	MDC1	mediator of DNA damage checkpoint 1	65.7	70.5	74.2	81.1	52.7	132.1	125.3	-0.903436	6.42554	3.50085e-15
15902	ID2	inhibitor of DNA binding 2	58.1	64	58.1	62.8	77.9	35.7	33.3	0.895771	5.80315	3.52065e-15
67049	PUS3	pseudouridine synthase 3	19	19.7	18.9	17.3	21.5	31.6	35.4	-0.795608	4.54695	3.53494e-15
12502	CD3G	CD3 antigen, gamma polypeptide	1099.8	1201.8	1088.8	1120.8	1394.2	652.4	617.8	0.894985	10.0018	3.59249e-15
74666	4930432K21RIK	RIKEN cDNA 4930432K21 gene	1.5	1.4	0.9	0.9	1	2.8	2.2	-1.1698	0.641042	1.36159e-05
68597	CCDC167	coiled-coil domain containing 167	15.1	14	11.9	14.1	11.3	27	32.6	-1.17057	4.16904	1.68728e-28
57783	TNIP1	TNFAIP3 interacting protein 1	326.6	314.5	349.5	347.2	326.9	208.6	215.3	0.651559	8.22166	3.72649e-15
12227	BTG2	B cell translocation gene 2, anti-proliferative	137.2	146.6	149.5	137	154.3	265.5	233.3	-0.782918	7.44958	3.77932e-15
20318	SDF4	stromal cell derived factor 4	825.6	832.5	821.2	902.5	982	547.3	516.7	0.714107	9.59906	3.90145e-15
19378	ALDH1A2	aldehyde dehydrogenase family 1, subfamily A2	0.4	1	0.4	0.3	0.3	0.9	1.3	-1.17334	-0.496456	0.0268143
68750	RREB1	ras responsive element binding protein 1	20.5	19.4	21.8	19.7	14.1	40.5	45.6	-1.17394	4.69739	6.15661e-24
53376	USP2	ubiquitin specific peptidase 2	1.1	0.6	0.5	0.8	0.5	1.2	1.9	-1.17423	-0.0525052	0.000416446
70510	RNF167	ring finger protein 167	133.9	138.2	128.8	135.7	145	211.3	210.2	-0.628401	7.30032	4.21404e-15
71481	ALPK1	alpha-kinase 1	2.5	1.3	1.6	1.4	1.3	3.6	3.8	-1.17545	1.16791	8.84665e-05
56758	MBNL1	muscleblind-like 1 (Drosophila)	2367.6	2321.1	2105.3	2104.1	1756.8	1230.4	1003	0.932207	10.8465	4.41027e-15
54139	IRF6	interferon regulatory factor 6	15.9	18.3	15.1	15.3	14	36	35	-1.17585	4.41738	3.17214e-15
70461	CRTC3	CREB regulated transcription coactivator 3	185.4	176.9	199.9	219.5	155.5	110.5	97.6	0.849198	7.35533	4.49177e-15
74164	NFX1	nuclear transcription factor, X-box binding 1	83.8	85.6	82.6	87.2	81.3	123.2	123.4	-0.552359	6.57501	4.49492e-15
70178	ABHD17C	abhydrolase domain containing 17C	55.2	57.1	61.6	55.8	66.3	32.6	36.3	0.783112	5.70796	4.5862e-15
73205	3110043O21RIK	RIKEN cDNA 3110043O21 gene	5.9	6.4	5.7	6	6.1	14	13.2	-1.17591	3.03257	1.17646e-16
107328	TRPT1	tRNA phosphotransferase 1	1.7	1.4	2.2	1.9	2.5	4.6	4.2	-1.17591	1.41586	9.8492e-07
101476	PLEKHA1	pleckstrin homology domain containing, family A (phosphoinositide binding specific) member 1	50.9	47.1	47.9	44.5	49.4	79.8	87.9	-0.805238	5.86365	4.76342e-15
106073	MFSD5	major facilitator superfamily domain containing 5	71.9	72.2	75.1	81.2	87.4	42.1	47	0.800994	6.09269	5.11711e-15
13549	DYRK1B	dual-specificity tyrosine-(Y)-phosphorylation regulated kinase 1b	30.5	29.8	36.8	33.4	33.9	15.2	18	0.989751	4.82664	5.16093e-15
13340	SLC29A2	solute carrier family 29 (nucleoside transporters), member 2	1.1	0.8	1.4	1	1.2	2.3	2.7	-1.17727	0.620403	6.50416e-06
67465	SF3A1	splicing factor 3a, subunit 1	206.3	224.1	227.8	224	201.7	135.3	141	0.65012	7.60317	5.30787e-15
212508	MTG1	mitochondrial GTPase 1 homolog (S. cerevisiae)	16.3	16.6	16.6	15.4	20.9	30.3	31.8	-0.853125	4.403	5.34037e-15
16763	LAD1	ladinin	15.7	14.4	11.1	9.2	10.8	22.8	32.5	-1.17826	4.05421	1.43019e-06
321007	SERAC1	serine active site containing 1	2.1	2.7	3.7	3.2	2.8	7	6.3	-1.1794	1.98985	3.40254e-11
66894	WWP2	WW domain containing E3 ubiquitin protein ligase 2	172.8	162.3	179.9	178.3	178.2	116.5	113.5	0.599627	7.29912	5.38601e-15
329165	ABI2	abl-interactor 2	48.2	55.1	57.5	55.6	52.5	31.6	24.1	0.944547	5.53964	5.41455e-15
244209	CYP2R1	cytochrome P450, family 2, subfamily r, polypeptide 1	0.7	0.7	0.8	0.8	0.8	1.9	1.6	-1.18102	0.143654	6.88957e-05
28019	ING4	inhibitor of growth family, member 4	25.9	27	25.3	27.1	28.4	57.5	63.9	-1.18113	5.18719	4.4564e-46
216859	ACAP1	ArfGAP with coiled-coil, ankyrin repeat and PH domains 1	280.4	221.2	220.7	234.9	239.3	502.5	582.8	-1.18143	8.34862	4.02693e-30
83704	SLC12A9	solute carrier family 12 (potassium/chloride transporters), member 9	11.9	11.2	13.5	12.4	11.6	24.4	30.8	-1.18161	4.04686	1.87071e-21
108888	ATAD3A	ATPase family, AAA domain containing 3A	20.6	16.3	17.4	19.8	19.3	30.6	40.2	-0.925317	4.5519	5.61755e-15
434794	XLR4A	X-linked lymphocyte-regulated 4A	16.1	17.7	16.3	18.2	23.4	44	39.4	-1.18387	4.64362	3.4763e-24
102774	BBS4	Bardet-Biedl syndrome 4 (human)	8.6	8.7	8.5	8.7	8.2	17.7	14.8	-0.9333	3.42896	5.75167e-15
12861	COX6A1	cytochrome c oxidase subunit VIa polypeptide 1	149.4	145.5	149.3	138.7	181.2	77.7	97.1	0.807331	7.06877	5.90184e-15
22320	VAMP8	vesicle-associated membrane protein 8	164.7	182.5	157.8	178.8	234.5	90.2	99.3	0.955855	7.30767	5.9451e-15
29864	RNF11	ring finger protein 11	57.9	65	62.1	62.6	69.8	39.3	30.9	0.853882	5.79494	6.04023e-15
76580	MIB2	mindbomb homolog 2 (Drosophila)	18	16.2	16.7	18.8	18.1	35.5	44.3	-1.18431	4.57877	4.21507e-27
52551	SGTA	small glutamine-rich tetratricopeptide repeat (TPR)-containing, alpha	84.5	79.9	79.2	83.6	82.8	54.6	51.4	0.629397	6.20611	6.55891e-15
72567	BCLAF1	BCL2-associated transcription factor 1	113.1	107.9	107.4	114	97.8	252.6	238.3	-1.18456	7.20251	1.99842e-44
66481	RPS21	ribosomal protein S21	427.7	468.4	487.2	438.7	618.6	862.3	1007.9	-0.937821	9.26639	6.70279e-15
54367	ZFP326	zinc finger protein 326	11.5	13.1	11.7	13	11.5	27.1	28.2	-1.18515	4.05087	2.93963e-31
271305	PHF21B	PHD finger protein 21B	2	1.8	2.2	2.1	1.8	6	2.9	-1.18603	1.43684	0.000177781
12493	CD37	CD37 antigen	406.2	413.7	431.9	419.3	432.2	276.2	259.6	0.650719	8.55901	7.16039e-15
235610	ATRIP	ATR interacting protein	15.3	12.4	12.3	13	13.7	25.4	22.5	-0.850896	4.0347	7.1688e-15
105782	SCRIB	scribbled homolog (Drosophila)	79.5	69.3	74.7	81	77	108.8	128.3	-0.635693	6.46625	7.18306e-15
67887	SARAF	store-operated calcium entry-associated regulatory factor	634.3	655.8	693	728.2	790.8	420.1	404	0.765408	9.27185	7.18356e-15
234094	ARHGEF10	Rho guanine nucleotide exchange factor (GEF) 10	9.3	9.3	10.3	8.7	8.5	24.2	17.7	-1.18643	3.65473	1.68963e-16
107071	WDR74	WD repeat domain 74	21	18.8	21.6	17.9	23.6	34	38.4	-0.813435	4.64771	7.34094e-15
54486	HPGDS	hematopoietic prostaglandin D synthase	2.5	1.8	2.1	1.9	2.7	5	5	-1.18702	1.5936	1.65469e-07
14536	NR6A1	nuclear receptor subfamily 6, group A, member 1	1.7	1.1	1	1	1.2	2.4	2.9	-1.18766	0.692648	1.25562e-05
230233	IKBKAP	inhibitor of kappa light polypeptide enhancer in B cells, kinase complex-associated protein	41.7	40.9	40.4	39.6	41.9	63.2	58.7	-0.576573	5.54417	7.50962e-15
215113	SLC43A2	solute carrier family 43, member 2	177.6	175.3	181	206	153.3	111.8	107	0.707076	7.31278	7.62735e-15
67489	AP4B1	adaptor-related protein complex AP-4, beta 1	20.1	19.2	21.8	19.4	18.7	48.2	42.2	-1.18866	4.75922	7.41503e-38
74577	GLB1L	galactosidase, beta 1-like	3.4	3.2	3.4	2.8	2	7.7	5.8	-1.1889	2.02788	3.75817e-09
11768	AP1M2	adaptor protein complex AP-1, mu 2 subunit	1.2	1.5	1.4	0.7	1.4	2.6	3.1	-1.18956	0.785066	2.7977e-06
235386	HYKK	hydroxylysine kinase 1	0.4	0.2	0.1	0.5	0.3	0.6	0.8	-1.19025	-1.07489	0.0213394
66354	SNW1	SNW domain containing 1	217.4	229.5	221.2	224.3	220.5	152.1	137.3	0.620855	7.64722	8.19462e-15
100038392	GM10785	predicted gene 10785	0.9	0.8	0.9	0.5	0.5	1.6	1.7	-1.19071	0.0397281	0.000418057
68729	TRIM37	tripartite motif-containing 37	40	38.6	44.3	36.4	38.9	20.4	22.6	0.883541	5.11352	8.62902e-15
53421	SEC61A1	Sec61 alpha 1 subunit (S. cerevisiae)	374	391.7	386.2	401.5	358.9	242.2	244.2	0.653044	8.42113	8.65376e-15
319997	A630001G21RIK	RIKEN cDNA A630001G21 gene	28.4	27.6	25.5	25.4	30.1	60.7	64.5	-1.19204	5.22668	2.17575e-44
56395	TMEM115	transmembrane protein 115	47.5	47.1	51.3	56.2	56	27.8	26.7	0.922239	5.48554	8.84499e-15
260302	GGA3	golgi associated, gamma adaptin ear containing, ARF binding protein 3	36.3	43.8	39.3	38.6	34	84.6	91.1	-1.19246	5.7146	8.66577e-43
270163	MYO9A	myosin IXa	18	19	20.2	19.5	12.9	35.2	36.5	-0.999347	4.52676	9.41672e-15
74549	MAU2	MAU2 chromatid cohesion factor homolog (C. elegans)	99.4	96.8	109.6	120.2	80.3	174.7	187	-0.836551	6.95434	9.4299e-15
72194	FBXL20	F-box and leucine-rich repeat protein 20	79.7	77.9	74.9	79.1	54.4	136.6	128	-0.85443	6.49334	9.49091e-15
20846	STAT1	signal transducer and activator of transcription 1	1802	2074.8	1958.9	2196	1742	1005.1	989.2	0.971032	10.7154	9.53397e-15
26466	ZFP260	zinc finger protein 260	88.4	102.7	98.9	102.9	89.4	173.2	146.1	-0.726923	6.83985	9.97101e-15
50887	HMGN5	high-mobility group nucleosome binding domain 5	43.3	43.4	39.5	35.5	43	24.1	21.2	0.855257	5.16401	1.01356e-14
16994	LTB	lymphotoxin B	1095.4	1153.7	1158.8	1229.6	1446.7	648.2	719.2	0.831822	10.0562	1.03933e-14
15937	IER3	immediate early response 3	0.2	0.4	0.2	0.1	0.2	0.5	0.6	-1.19303	-1.32616	0.0180564
18986	POU2F1	POU domain, class 2, transcription factor 1	34.3	37.8	42	41.9	24.9	86.5	79.1	-1.19504	5.62912	2.15301e-14
73233	ZFP942	zinc finger protein 942	19.4	24.3	21.6	22	21.9	40	33.9	-0.757861	4.71141	1.13175e-14
15159	HCCS	holocytochrome c synthetase	46.9	45.7	50.5	47.8	50.3	30.4	27.6	0.733017	5.42215	1.14775e-14
56357	IVD	isovaleryl coenzyme A dehydrogenase	31	25.9	31.8	25.6	31.9	49.9	48.4	-0.74662	5.12805	1.15057e-14
170936	ZFP369	zinc finger protein 369	11.2	13.1	13.6	12.9	6.2	26.1	26	-1.19546	3.96114	2.42861e-11
218294	CDC14B	CDC14 cell division cycle 14B	10.9	11.4	12.1	10.7	5.4	24.2	21.9	-1.19547	3.78395	8.16605e-11
56434	TSPAN3	tetraspanin 3	77	75.7	76.5	69.9	85.5	47.4	36.9	0.867234	6.06885	1.26392e-14
110954	RPL10	ribosomal protein L10	918	915.4	939.8	837.3	1115.9	1576.8	1572.6	-0.736243	10.1359	1.2842e-14
269639	ZFP512	zinc finger protein 512	19.5	21.6	20.7	20.2	19.6	46.9	46.3	-1.19609	4.7982	4.21228e-41
57745	ZFP112	zinc finger protein 112	0.7	0.8	1	0.3	0.8	1.8	1.7	-1.19671	0.0841649	0.00048152
98870	AI182371	expressed sequence AI182371	0.7	0.7	0.6	0.5	1	2.1	1.1	-1.20069	-0.00670032	0.00210655
67017	FAM210B	family with sequence similarity 210, member B	58.7	59.4	56.8	63.8	52.7	30.8	28.7	0.968724	5.65154	1.34552e-14
20014	RPN2	ribophorin II	262.2	263.7	262.7	258.9	242.3	166.8	164.9	0.636941	7.85667	1.34984e-14
104383	RCOR2	REST corepressor 2	1.1	0.9	0.8	0.5	1.4	3	1.4	-1.20109	0.436203	0.00108147
69917	NABP2	nucleic acid binding protein 2	71.6	69.3	66.3	67.3	79.6	38.7	44.7	0.765304	5.96891	1.38037e-14
20931	SURF2	surfeit gene 2	14.9	12.4	12.3	13.3	15.5	25.6	26	-0.914795	4.09961	1.42476e-14
67416	ARMCX2	armadillo repeat containing, X-linked 2	16.8	18.9	14.2	13	13.6	29.4	28.7	-0.928157	4.26718	1.42709e-14
11928	ATP1A1	ATPase, Na+/K+ transporting, alpha 1 polypeptide	723.1	714.4	767.2	725.1	693.2	431.1	452.4	0.713979	9.3307	1.42853e-14
53599	CD164	CD164 antigen	633.7	651.7	597.9	622.9	597.1	414.4	347.9	0.70326	9.10943	1.52171e-14
269630	5031425E22RIK	RIKEN cDNA 5031425E22 gene	8	7.9	9	8.4	8.1	16.7	15.2	-0.941341	3.39024	1.65191e-14
106759	TICAM1	toll-like receptor adaptor molecule 1	46.3	39.2	42.5	42.8	37	22	22.7	0.893703	5.17753	1.65806e-14
268721	ZSWIM8	zinc finger SWIM-type containing 8	81.4	76.1	93.1	75.2	56.5	167	184.7	-1.20117	6.71203	1.30976e-26
17165	MAPKAPK5	MAP kinase-activated protein kinase 5	21.3	22.1	22.6	25.2	25.9	37.7	42.6	-0.774122	4.81977	1.70679e-14
72308	BRF1	BRF1 homolog, subunit of RNA polymerase III transcription initiation factor IIIB (S. cerevisiae)	37.9	35.9	40.9	40.3	39.7	88.9	90.5	-1.20221	5.73979	1.68436e-58
26363	BTD	biotinidase	42.5	46.5	44.5	47.7	45.6	25.7	26.9	0.78933	5.32414	1.7235e-14
56421	PFKP	phosphofructokinase, platelet	201.4	211.9	213.8	253.4	212.6	132.9	128.5	0.741767	7.59739	1.75102e-14
75234	RNF19B	ring finger protein 19B	106.3	97.6	114.6	119.5	105.7	66.4	63.9	0.738751	6.59124	1.78674e-14
21787	TFG	Trk-fused gene	55.8	63	58.4	56.4	60.7	35.2	37.9	0.688153	5.71756	1.79315e-14
100043636	AI662270	expressed sequence AI662270	146.5	159	157.7	151.7	190.1	92.4	90.6	0.815918	7.14249	1.80725e-14
16432	ITM2B	integral membrane protein 2B	1220.2	1231	1179.1	1228.5	1360	802.3	771.4	0.660593	10.1207	1.82044e-14
23943	ESYT1	extended synaptotagmin-like protein 1	726.3	713.4	757.2	728	683.6	446	456.1	0.678098	9.33202	1.83408e-14
14026	EVL	Ena-vasodilator stimulated phosphoprotein	136.9	116.7	99.5	94	115.7	243.5	274.4	-1.20242	7.2702	1.67024e-26
68272	RBM28	RNA binding motif protein 28	59.5	51.3	43.9	48.3	47.5	83.2	107.1	-0.926392	5.97639	1.8528e-14
22151	TUBB2A	tubulin, beta 2A class IIA	12.3	10.6	11.1	10.6	12.3	24	28.3	-1.2033	3.96107	4.86738e-13
26396	MAP2K2	mitogen-activated protein kinase kinase 2	136.9	134.1	163.2	154.8	184.6	82.1	94.8	0.807496	7.08674	1.91043e-14
223978	CPPED1	calcineurin-like phosphoesterase domain containing 1	25.1	25.4	25.6	24.5	22.6	12.7	12.2	0.984144	4.41333	1.96052e-14
54519	APBB1IP	amyloid beta (A4) precursor protein-binding, family B, member 1 interacting protein	309.7	352.3	311.1	341.9	311.6	216.3	193	0.668423	8.18478	1.96322e-14
69956	PTCD3	pentatricopeptide repeat domain 3	37.4	37.2	32.5	33.2	35.4	53.7	54.6	-0.626173	5.34305	1.96267e-14
100986	AKAP9	A kinase (PRKA) anchor protein (yotiao) 9	61.8	55.6	68.9	69.8	41.6	138.9	135.2	-1.20345	6.35162	9.95698e-21
56703	PIGO	phosphatidylinositol glycan anchor biosynthesis, class O	32.2	32	38.1	34.4	27	50.6	61.2	-0.770082	5.29861	1.98291e-14
104859	TECPR2	tectonin beta-propeller repeat containing 2	5.3	4.4	5.2	6.3	3.6	11.1	11.7	-1.20421	2.76381	1.09491e-14
216363	RAB3IP	RAB3A interacting protein	23.4	24.6	23.1	23.5	24	51.6	57.9	-1.2064	5.02539	5.8413e-36
243382	PPM1K	protein phosphatase 1K (PP2C domain containing)	16.8	21.2	22.2	20.4	21.4	34.1	34.1	-0.737329	4.60483	2.04822e-14
21897	TLR1	toll-like receptor 1	111.7	120.8	111.2	118.2	86.8	187.8	186.2	-0.768982	7.04267	2.07304e-14
219022	TTC5	tetratricopeptide repeat domain 5	51.2	45.1	47	50.8	62.7	82	86.7	-0.715279	5.926	2.14691e-14
237823	PFAS	phosphoribosylformylglycinamidine synthase (FGAR amidotransferase)	26.9	27.5	31.2	25.8	22.9	42.2	52.4	-0.815229	5.032	2.15139e-14
14426	GALNT4	UDP-N-acetyl-alpha-D-galactosamine:polypeptide N-acetylgalactosaminyltransferase 4	20.3	21.5	19.8	18	14.7	42.2	44.8	-1.20683	4.69444	3.97125e-23
66390	SLMO2	slowmo homolog 2 (Drosophila)	67.3	65.8	71.2	62.1	78.3	41.7	38.3	0.786129	5.926	2.17152e-14
320150	ZDHHC17	zinc finger, DHHC domain containing 17	24.4	26.7	26.7	26.9	22.5	61.6	56	-1.20774	5.12832	4.71952e-42
232976	ZFP574	zinc finger protein 574	37.3	40.1	45	45.2	41.7	22.6	25	0.816914	5.20332	2.24359e-14
218232	PTPDC1	protein tyrosine phosphatase domain containing 1	2.9	2.6	2.6	1.9	2	7.5	3.6	-1.209	1.73726	0.000120625
319719	SIMC1	SUMO-interacting motifs containing 1	14.1	13.4	16	14.1	12.3	24.4	28.7	-0.922015	4.13715	2.34226e-14
76229	VMN2R29	vomeronasal 2, receptor 29	0.4	0.6	0.6	0.6	0.2	1.6	0.6	-1.20997	-0.496418	0.00323297
75420	SECISBP2	SECIS binding protein 2	27.4	22.9	27.4	26.3	23.4	39.5	42.7	-0.69088	4.90643	2.41602e-14
68355	2010204K13RIK	RIKEN cDNA 2010204K13 gene	0.8	0.9	0.8	0.7	1.4	2.1	2.2	-1.21017	0.384649	0.000166274
22213	UBE2G2	ubiquitin-conjugating enzyme E2G 2	68.6	70.5	71.5	73.1	73.3	48.2	45.3	0.611452	6.01136	2.48225e-14
268706	SLC38A9	solute carrier family 38, member 9	16.4	18.5	18.9	17.6	14.4	39	40.5	-1.21127	4.5611	2.58066e-31
213233	TAPBPL	TAP binding protein-like	180.4	172.2	194.2	199.2	182	119.3	114.8	0.664759	7.37625	2.51258e-14
69834	RAB43	RAB43, member RAS oncogene family	155.6	146.8	177.7	180.8	138	92.1	74.1	0.942487	7.10887	2.52579e-14
229877	RAP1GDS1	RAP1, GTP-GDP dissociation stimulator 1	300.1	330.2	309.7	309.9	307.4	204.4	199.5	0.624901	8.13086	2.53637e-14
26384	GNPDA1	glucosamine-6-phosphate deaminase 1	58.3	62.6	58	56.9	57.4	37.7	34.9	0.690027	5.71142	2.56955e-14
56786	TMEM9B	TMEM9 domain family, member B	84.5	91.8	82.2	90.1	103.7	51.8	57.2	0.732412	6.32737	2.61533e-14
17218	MCM5	minichromosome maintenance deficient 5, cell division cycle 46 (S. cerevisiae)	161	155.8	170.7	129.8	162.5	79.7	94.4	0.842464	7.09186	2.68502e-14
241633	ATP8B4	ATPase, class I, type 8B, member 4	0.4	0.7	0.9	0.6	0.3	1.4	1.5	-1.21204	-0.182528	4.75029e-05
106504	STK38	serine/threonine kinase 38	117.3	130.7	130.6	132.5	110.7	273	303.6	-1.21301	7.41936	4.57569e-42
231327	PPAT	phosphoribosyl pyrophosphate amidotransferase	89.3	100.9	96.1	91.1	98.7	64.7	62.2	0.585629	6.43088	2.77994e-14
69606	MTFMT	mitochondrial methionyl-tRNA formyltransferase	9.1	9.4	10.2	10.7	11.1	17.9	19.5	-0.884342	3.6506	2.80009e-14
65113	NDFIP1	Nedd4 family interacting protein 1	373.3	378.2	378.4	395.4	416.7	252.7	238.2	0.661971	8.44171	2.814e-14
104082	WDR7	WD repeat domain 7	58.7	53.1	60.4	58	44.1	33	28.5	0.833261	5.58813	2.89052e-14
67808	TPRGL	transformation related protein 63 regulated like	198.4	206.8	201.8	220.3	226.2	130.5	139.2	0.643951	7.56353	2.90975e-14
17127	SMAD3	SMAD family member 3	191.9	188	213	192.4	172.1	126.1	110.8	0.692106	7.41591	2.96966e-14
230654	LRRC41	leucine rich repeat containing 41	48.9	55.2	59.4	61.6	57.7	33.1	34.7	0.738929	5.65083	3.02618e-14
108099	PRKAG2	protein kinase, AMP-activated, gamma 2 non-catalytic subunit	26.8	28.8	24	22.6	27.4	43.9	43.3	-0.749265	4.95375	3.08543e-14
231713	NAA25	N(alpha)-acetyltransferase 25, NatB auxiliary subunit	22.4	23.7	25.4	23.5	19.5	38.9	39.5	-0.772539	4.78645	3.10461e-14
214162	KMT2A	lysine (K)-specific methyltransferase 2A	346.8	273.7	373.1	374.8	176.7	700.3	732.7	-1.21325	8.73279	5.66252e-11
56749	DHODH	dihydroorotate dehydrogenase	11.4	12	11.3	11.2	11.2	20	20.6	-0.829693	3.80437	3.2441e-14
71927	ITFG1	integrin alpha FG-GAP repeat containing 1	98.3	107.4	106.2	104.1	98.3	68.5	67.5	0.597529	6.5396	3.2714e-14
67269	AGTPBP1	ATP/GTP binding protein 1	24.8	21.4	20.6	18.7	15.6	37.1	40.6	-0.94653	4.67445	3.30489e-14
16594	KLC2	kinesin light chain 2	14	12.3	12.7	12.4	12.1	23.2	23.6	-0.881813	3.97964	3.33077e-14
328424	KCNRG	potassium channel regulator	0.1	0.2	0.2	0.1	0.3	0.4	0.6	-1.21346	-1.47922	0.0234184
227292	CTDSP1	CTD (carboxy-terminal domain, RNA polymerase II, polypeptide A) small phosphatase 1	179.7	174	175.2	188.1	169.3	112	106.2	0.70016	7.30298	3.3529e-14
72465	ZFP131	zinc finger protein 131	32.1	32.1	35.6	31	31.5	50.9	48.4	-0.614645	5.22518	3.37929e-14
13806	ENO1	enolase 1, alpha non-neuron	558.2	543.2	576.6	660.4	674.7	333.6	377.6	0.76132	9.05578	3.41355e-14
66396	CCDC82	coiled-coil domain containing 82	68.7	76.2	71.3	69.8	67	111.6	102.4	-0.599472	6.34055	3.42385e-14
13010	CST3	cystatin C	53	52.4	56.2	61.3	64.8	32.1	33.4	0.813439	5.66166	3.46191e-14
19300	ABCD4	ATP-binding cassette, sub-family D (ALD), member 4	14	12.3	12.9	10.4	10	25.9	29.4	-1.21472	4.03594	3.38371e-22
216274	CEP290	centrosomal protein 290	5.3	2.6	2.9	3.8	3.3	10.7	5.7	-1.21503	2.29095	3.05465e-06
213019	PDLIM2	PDZ and LIM domain 2	131.5	123.2	139.2	141.2	151.8	86.9	88.4	0.6482	6.94608	3.54706e-14
15015	H2-Q4	histocompatibility 2, Q region locus 4	318.7	272.7	324	325	323.3	719.2	733	-1.21524	8.75096	1.51032e-40
77087	ANKRD11	ankyrin repeat domain 11	174.1	149.2	175	187.5	107.2	372.3	364.1	-1.21535	7.77119	1.71053e-21
67168	LPAR6	lysophosphatidic acid receptor 6	28.6	29.8	27.7	29.4	26.9	72.1	60.1	-1.21557	5.29271	5.01199e-41
170772	GLCCI1	glucocorticoid induced transcript 1	262.3	303.6	307.2	292.4	218.2	157.3	144.8	0.873158	7.91271	3.77276e-14
11842	ARF3	ADP-ribosylation factor 3	463.4	477	474	475.4	463.4	293.7	317	0.624343	8.72636	3.81111e-14
241066	CARF	calcium response factor	2.1	2	2.2	1.5	1.1	4.8	3.5	-1.21636	1.3151	5.33204e-08
94315	PRCC	papillary renal cell carcinoma (translocation-associated)	74.6	79.8	80.7	84.7	87.2	48.2	54	0.673424	6.18722	4.03583e-14
73656	MS4A6C	membrane-spanning 4-domains, subfamily A, member 6C	22.2	20	16.9	21.8	22.8	46.9	49.5	-1.21648	4.83606	7.6797e-19
69780	SMAP2	small ArfGAP 2	207.9	218.6	220.6	218.8	188	124.6	136.3	0.692619	7.55422	4.24484e-14
13139	DGKA	diacylglycerol kinase, alpha	491.7	473.7	487.3	481	397	1025.3	1143.4	-1.218	9.32812	4.32788e-42
60595	ACTN4	actinin alpha 4	441.5	418.5	435.9	448.5	358.9	249	259.5	0.72638	8.54392	4.45651e-14
66897	NAA16	N(alpha)-acetyltransferase 16, NatA auxiliary subunit	21.1	21.8	22.6	22.1	20.2	35.1	34.7	-0.693167	4.66662	4.48459e-14
14680	GNAL	guanine nucleotide binding protein, alpha stimulating, olfactory type	12.8	11	9.2	11.6	12.3	23.1	21.5	-0.970214	3.86008	4.51362e-14
56292	NAA10	N(alpha)-acetyltransferase 10, NatA catalytic subunit	121.3	120	126.1	119.6	145.6	80.3	78.3	0.674606	6.8221	4.92083e-14
319625	GALM	galactose mutarotase	111	122.3	104.2	119	122.4	62.1	60.8	0.913891	6.64984	4.97593e-14
70314	RABEP2	rabaptin, RAB GTPase binding effector protein 2	26.3	23.1	27.1	25.3	24.9	41.1	40.8	-0.693259	4.8994	5.02288e-14
22184	ZRSR2	zinc finger (CCCH type), RNA binding motif and serine/arginine rich 2	25.2	24.4	23	24.4	27.3	38.5	42.2	-0.696304	4.87359	5.021e-14
105428	FAM149B	family with sequence similarity 149, member B	22.1	21.6	19.6	20.7	20.9	34.4	32.8	-0.681529	4.62265	5.27929e-14
70430	TBCE	tubulin-specific chaperone E	18.7	17.3	17	18.1	17.3	43	39.1	-1.21917	4.60521	3.40073e-51
50762	FBXO6	F-box protein 6	46.7	46.9	45.9	50.1	46.8	29.8	26.4	0.746778	5.3902	5.40481e-14
74335	XRCC3	X-ray repair complementing defective repair in Chinese hamster cells 3	4.4	3.9	4.8	4.2	3.1	9.1	9.9	-1.21928	2.4899	4.66715e-13
67443	MAP1LC3B	microtubule-associated protein 1 light chain 3 beta	169.3	183.7	178.3	189.2	205.7	119.7	113.1	0.670367	7.37261	5.45578e-14
104776	ALDH6A1	aldehyde dehydrogenase family 6, subfamily A1	6.4	5.7	7.1	5.8	5.1	15.7	12.4	-1.21981	3.05567	6.79228e-16
66508	LAMTOR1	late endosomal/lysosomal adaptor, MAPK and MTOR activator 1	94.9	86.7	87.2	90.9	92.1	57.8	59.8	0.619534	6.34818	5.56753e-14
210998	D15ERTD621E	DNA segment, Chr 15, ERATO Doi 621, expressed	48.3	47.2	44	48.2	39	76	67.4	-0.663429	5.72479	5.60688e-14
104215	RHOQ	ras homolog gene family, member Q	3.5	4.1	3.7	3.4	4.2	9.3	8.4	-1.22074	2.3833	1.12913e-10
72117	NAA50	N(alpha)-acetyltransferase 50, NatE catalytic subunit	156.8	161.7	163.4	147.8	166.5	104.9	96.9	0.657765	7.15719	5.67261e-14
97212	HADHA	hydroxyacyl-Coenzyme A dehydrogenase/3-ketoacyl-Coenzyme A thiolase/enoyl-Coenzyme A hydratase (trifunctional protein), alpha subunit	230.3	242.1	223	225.7	217.2	146.4	143.5	0.651161	7.67357	5.70305e-14
320538	UBN2	ubinuclein 2	43.4	38.3	48.3	44.1	29.4	86.6	103.2	-1.222	5.81118	2.63074e-19
14247	FLI1	Friend leukemia integration 1	138.1	161.9	159.3	170.6	128.4	88.3	90.9	0.759418	7.06693	5.9303e-14
24044	SCAMP2	secretory carrier membrane protein 2	125.2	129.4	137.5	134.2	118.1	79.2	82.8	0.670357	6.84967	5.99587e-14
72175	MFSD8	major facilitator superfamily domain containing 8	9.7	9.1	9.4	8.1	7.1	15.8	17.5	-0.941441	3.45312	6.14786e-14
381066	ZFP948	zinc finger protein 948	3.3	3.9	3.5	3.4	3.2	7.6	8.6	-1.22222	2.26003	6.91074e-15
320633	ZBTB26	zinc finger and BTB domain containing 26	7.6	7	7.5	7.1	6.5	17.5	15.7	-1.2228	3.29968	2.6677e-20
76074	GBP8	guanylate-binding protein 8	61.3	78.2	69.1	82.7	80.3	120.9	132.3	-0.767168	6.48018	6.28054e-14
445007	NUP85	nucleoporin 85	35.1	31.3	29.7	28.7	33.1	46.7	54.8	-0.684033	5.21309	6.31132e-14
207952	KLHL25	kelch-like 25	64.5	66.2	75.2	83.5	76.1	44.9	41.3	0.76185	6.01483	6.34866e-14
56392	SHOC2	soc-2 (suppressor of clear) homolog (C. elegans)	126.9	143.3	129.6	138.9	112.6	84.5	70.3	0.75001	6.84921	6.43085e-14
17330	MINPP1	multiple inositol polyphosphate histidine phosphatase 1	61.3	65.5	71	67	75.3	42.4	43.3	0.668762	5.92938	6.49709e-14
73254	CCDC18	coiled-coil domain containing 18	0.7	0.6	0.8	0.4	0.3	1.3	1.3	-1.22324	-0.310798	0.00112721
194388	TET3	tet methylcytosine dioxygenase 3	89.1	79.9	93.5	94.9	68.9	178.1	220	-1.22352	6.87936	6.64256e-33
13714	ELK4	ELK4, member of ETS oncogene family	61.5	62	66.4	67.7	34.4	146.7	126.1	-1.22385	6.33397	1.30666e-16
228026	PDK1	pyruvate dehydrogenase kinase, isoenzyme 1	130	101.9	87	97.1	99.5	218.5	178.3	-0.945699	7.02612	7.12587e-14
243853	FKRP	fukutin related protein	48.3	49.2	59.1	56.8	47.2	29.7	29.9	0.806653	5.52011	7.23689e-14
80290	GPR146	G protein-coupled receptor 146	22.9	27.2	29.9	36	23.2	59.6	70.6	-1.22392	5.26599	1.35512e-20
73178	WASL	Wiskott-Aldrich syndrome-like (human)	22.1	21.6	19.5	22.7	23.9	38.3	35	-0.741464	4.70983	7.53351e-14
59041	STK25	serine/threonine kinase 25 (yeast)	56.6	46.8	39.9	45.6	42.1	97.3	118.5	-1.22428	5.99608	2.27131e-31
74340	AHCYL2	S-adenosylhomocysteine hydrolase-like 2	160.3	157.4	160.9	168.3	137.3	240.6	250.2	-0.645922	7.50925	7.60697e-14
66913	KDELR2	KDEL (Lys-Asp-Glu-Leu) endoplasmic reticulum protein retention receptor 2	55.3	61.9	63.4	61.4	75.2	35.8	34.8	0.846027	5.79596	7.61302e-14
229512	SMG5	Smg-5 homolog, nonsense mediated mRNA decay factor (C. elegans)	91.3	83.9	90.4	84	71.6	126.7	138.5	-0.654392	6.616	7.62636e-14
68275	RPA1	replication protein A1	267.6	286.7	282.8	281.1	228.8	166.8	163.3	0.706475	7.90527	7.65287e-14
226970	ARHGEF4	Rho guanine nucleotide exchange factor (GEF) 4	19.3	14.5	16.3	17.2	14.6	28.5	29.8	-0.83598	4.32457	7.81878e-14
53610	NONO	non-POU-domain-containing, octamer binding protein	520.3	539.2	493.8	481	479.1	309.8	332	0.647675	8.81654	7.87525e-14
69227	SELT	selenoprotein T	320.9	376	349.4	360.2	360.8	228.6	202.2	0.714289	8.29536	7.92373e-14
66394	NOSIP	nitric oxide synthase interacting protein	92	89.6	95.5	94	101.7	63.9	62.7	0.579352	6.42237	8.13031e-14
109108	SLC30A9	solute carrier family 30 (zinc transporter), member 9	25.7	28.2	26.1	33.8	28.8	47.9	47.7	-0.744517	5.08909	8.21859e-14
224613	FLYWCH1	FLYWCH-type zinc finger 1	43.5	36.1	39.3	40.3	41.3	20.9	22.3	0.889508	5.12727	8.30937e-14
77056	TMCO4	transmembrane and coiled-coil domains 4	75.4	69.8	70.6	72.7	68.3	47.6	47.3	0.587089	6.01471	8.38342e-14
74244	ATG7	autophagy related 7	43.2	43.2	45.8	44.9	52.4	28.3	26.5	0.745538	5.349	8.40189e-14
219103	CENPJ	centromere protein J	11.2	10.9	11.5	10.2	8.6	24.8	24.1	-1.22433	3.85537	7.76871e-26
18950	PNP	purine-nucleoside phosphorylase	79.9	93.8	83.8	91.7	106.2	51.2	52.8	0.809051	6.32281	8.74625e-14
234695	RLTPR	RGD motif, leucine rich repeats, tropomodulin domain and proline-rich containing	153.5	113.4	116.2	127	130	205.5	235.8	-0.785618	7.27147	8.74612e-14
320209	DDX11	DEAD/H (Asp-Glu-Ala-Asp/His) box helicase 11	24.4	20.3	18.3	18.5	17.3	32.4	36.4	-0.801978	4.58291	8.88337e-14
142980	TLR3	toll-like receptor 3	0.4	0.3	0.4	0.5	0.3	1.1	0.6	-1.22488	-0.789384	0.00229002
246179	FKTN	fukutin	4	3.9	4	4.1	2.3	9.9	7.2	-1.22573	2.34418	1.7923e-08
269033	4930503L19RIK	RIKEN cDNA 4930503L19 gene	11.4	12	11.9	11	11.4	27.8	26.2	-1.22596	3.99469	8.24036e-32
21769	ZFAND3	zinc finger, AN1-type domain 3	111.6	112.4	110	109.2	111.3	76.1	73.6	0.566473	6.65444	9.21635e-14
74840	MANF	mesencephalic astrocyte-derived neurotrophic factor	88.4	102.1	87.3	95	113	50.3	62.5	0.786471	6.42056	9.38825e-14
625249	GPX4	glutathione peroxidase 4	182.8	188.6	179.7	184.5	221.8	114.7	124.8	0.677685	7.41884	9.39892e-14
18518	IGBP1	immunoglobulin (CD79A) binding protein 1	147.9	158.1	141.8	142.8	175.7	100.3	93.7	0.659896	7.10125	9.72712e-14
57908	ZFP318	zinc finger protein 318	20.7	21.1	20.7	24.3	13.9	41.4	38.2	-0.985286	4.68714	9.85464e-14
277463	GPR107	G protein-coupled receptor 107	107.7	113.1	112.9	118.4	109.5	75.5	74.7	0.580542	6.66993	1.04262e-13
71770	AP2B1	adaptor-related protein complex 2, beta 1 subunit	370.2	397.9	377.1	387.1	325.7	231.5	231.9	0.681603	8.37401	1.05678e-13
109202	A930024E05RIK	RIKEN cDNA A930024E05 gene	7.8	7.4	7	7.7	7.3	13.1	15.9	-0.961216	3.24171	1.05935e-13
73750	WHRN	whirlin	11	9	9.8	10.9	8.3	21.9	23.9	-1.22667	3.75814	1.54211e-18
27405	ABCG3	ATP-binding cassette, sub-family G (WHITE), member 3	31.9	37.7	31	30.6	31.5	54.1	51.8	-0.701994	5.26347	1.06703e-13
72831	DHX30	DEAH (Asp-Glu-Ala-His) box polypeptide 30	70.8	69.1	73.8	78.1	67	106.6	113.2	-0.614531	6.36982	1.07142e-13
17826	FAM89B	family with sequence similarity 89, member B	64.5	65.8	68	68.5	80.6	42.4	40.3	0.749674	5.94414	1.09395e-13
94112	MED15	mediator complex subunit 15	211	179.8	218.2	203.1	153.6	110.5	105.6	0.837991	7.40041	1.10067e-13
53872	CAPRIN1	cell cycle associated protein 1	564.7	618.3	608.2	636.3	523.4	352.7	368.3	0.711077	9.03533	1.10435e-13
319493	A430078G23RIK	RIKEN cDNA A430078G23 gene	28.9	29.5	32.9	36.2	14.4	65.3	67.6	-1.22736	5.29464	1.28067e-12
11363	ACADL	acyl-Coenzyme A dehydrogenase, long-chain	80.9	83.5	78.5	80.9	89.4	50.5	47.4	0.755579	6.19299	1.13499e-13
338467	MORC3	microrchidia 3	80	91.8	90.7	92.7	81.5	137	130.2	-0.613197	6.65236	1.14192e-13
233532	RSF1	remodeling and spacing factor 1	73	73.7	80.7	78.1	64.7	122	112.2	-0.662034	6.43252	1.15371e-13
67291	CCDC137	coiled-coil domain containing 137	9.9	11.2	12.7	13	13.7	28.4	28.5	-1.22998	4.06689	1.20774e-25
14043	EXT2	exostoses (multiple) 2	97	97.7	93.7	91	93.8	63.3	60.1	0.615952	6.41571	1.18074e-13
68394	CCDC163	coiled-coil domain containing 163	5.8	7.1	6.6	7	9	17.9	15.5	-1.23001	3.3004	7.1243e-17
72181	NSUN4	NOL1/NOP2/Sun domain family, member 4	14.4	13.9	13.2	13.6	15.6	25.8	23.8	-0.813842	4.10422	1.29525e-13
230738	ZC3H12A	zinc finger CCCH type containing 12A	25	18.1	18.2	20.8	15.2	47.4	43.6	-1.23076	4.74801	1.2848e-22
12385	CTNNA1	catenin (cadherin associated protein), alpha 1	77.6	75	73.4	76.5	53.9	35.3	38.6	0.946773	5.94548	1.31464e-13
225028	MAP4K3	mitogen-activated protein kinase kinase kinase kinase 3	8.3	9.1	7.3	7.1	9	18.4	20	-1.23097	3.50203	1.65699e-19
218333	ICE1	interactor of little elongation complex ELL subunit 1	88.7	101.2	110.1	106.1	84.9	176.9	145	-0.713125	6.86006	1.36655e-13
12229	BTK	Bruton agammaglobulinemia tyrosine kinase	0.3	0.5	0.9	0.5	0.5	1.6	1.1	-1.23238	-0.257603	0.00261448
218203	MYLIP	myosin regulatory light chain interacting protein	36	34.7	35.1	32	33.9	56.3	49.1	-0.619318	5.30831	1.39437e-13
235459	GTF2A2	general transcription factor II A, 2	25.1	24.7	22.3	20.6	24	39.2	35.3	-0.676622	4.77332	1.43202e-13
71472	USP19	ubiquitin specific peptidase 19	144	139.1	150.9	168.6	142.9	222.9	239.6	-0.632811	7.43132	1.44162e-13
194126	MTMR11	myotubularin related protein 11	0.7	0.5	0.6	0.2	0.6	1.7	0.8	-1.23249	-0.364214	0.0054242
14784	GRB2	growth factor receptor bound protein 2	282.3	291.1	294.9	302.1	279.6	191.2	200.4	0.567114	8.04015	1.4499e-13
75991	SLAIN2	SLAIN motif family, member 2	133	138	135.9	136.1	119.8	91.5	84.4	0.591351	6.90614	1.46859e-13
30877	GNL3	guanine nucleotide binding protein-like 3 (nucleolar)	16.1	19.8	19.1	18.9	23.9	43.9	48.3	-1.2334	4.76172	2.08716e-28
71985	ACAD10	acyl-Coenzyme A dehydrogenase family, member 10	6.3	6.5	7.1	6.1	6.8	14	12.2	-0.993956	3.08062	1.47232e-13
79233	ZFP319	zinc finger protein 319	54.1	53.5	61.1	60.5	48.9	28.3	31.9	0.887743	5.59815	1.48307e-13
14605	TSC22D3	TSC22 domain family, member 3	58.9	71.8	78.9	88.9	92.6	224.4	143.7	-1.23398	6.76116	7.80825e-12
19739	RGS9	regulator of G-protein signaling 9	11.2	10.6	10.4	9.2	6.4	22.4	22.4	-1.23399	3.72327	8.66721e-11
67300	CLTC	clathrin, heavy polypeptide (Hc)	449.5	498.2	496.3	489	415.1	302.6	276.3	0.697997	8.70836	1.55243e-13
66940	SHISA5	shisa family member 5	4593.1	4485.7	4456.4	4627.9	4267.5	2750.4	2918.2	0.66248	11.9709	1.56883e-13
108903	TBCD	tubulin-specific chaperone d	111.7	108.6	125	115.6	107.5	76.1	72.3	0.61567	6.67985	1.57182e-13
93840	VANGL2	vang-like 2 (van gogh, Drosophila)	1.7	0.9	1.5	1.2	2.1	3.8	3.2	-1.23458	1.06378	3.31474e-05
12695	INADL	InaD-like (Drosophila)	60.4	52.5	54.5	53.1	46.4	95.7	79	-0.712864	5.98036	1.60293e-13
235682	ZFP445	zinc finger protein 445	81.5	87.4	96	88.6	75.8	211	193.3	-1.2348	6.89574	2.60845e-41
69663	DDX51	DEAD (Asp-Glu-Ala-Asp) box polypeptide 51	14.6	14.6	16.2	16.2	15.8	36.7	36.4	-1.23575	4.42529	8.96478e-46
108946	ZZZ3	zinc finger, ZZ domain containing 3	62.8	60.6	69	65.8	53.2	96.5	93.2	-0.607883	6.16222	1.62531e-13
66366	ERGIC3	ERGIC and golgi 3	120.1	121.7	125.7	123	128.5	82.1	84.5	0.572459	6.81183	1.68126e-13
71389	CHD6	chromodomain helicase DNA binding protein 6	68.4	63.8	80.8	74	42.3	168	142.7	-1.23789	6.51422	3.36669e-19
19341	RAB4A	RAB4A, member RAS oncogene family	0.8	0.7	0.5	0.9	0.8	1.6	1.9	-1.23801	0.120691	7.77542e-05
74559	ELOVL7	ELOVL family member 7, elongation of long chain fatty acids (yeast)	0.2	0.6	0.1	0.2	0.3	0.7	0.7	-1.24172	-1.1034	0.00666212
72042	COTL1	coactosin-like 1 (Dictyostelium)	1383	1285.3	1440.5	1328	1472.2	796.4	849.4	0.74784	10.2553	1.7016e-13
16331	INPP5D	inositol polyphosphate-5-phosphatase D	365.2	371.6	384.5	435	329.3	210.3	240.7	0.742136	8.38335	1.71694e-13
66410	MTERF3	mitochondrial transcription termination factor 3	20	21.8	18.8	18.6	23.6	35.2	34.4	-0.758444	4.62497	1.75574e-13
107701	SF3B4	splicing factor 3b, subunit 4	64.5	61	66.5	65.3	55.6	37.1	40.8	0.684775	5.80589	1.77948e-13
319885	ZCCHC7	zinc finger, CCHC domain containing 7	34.1	31.4	31.4	27.5	33	72	77.1	-1.24253	5.4523	3.72895e-38
319156	HIST1H4D	histone cluster 1, H4d	0.8	0.8	0.7	0.5	0.5	1	2.2	-1.24258	-0.0612729	0.000670218
74201	CEP97	centrosomal protein 97	35.8	36.7	38.9	36.6	30.4	86.8	82	-1.24266	5.63185	1.25912e-53
105000	DNAL1	dynein, axonemal, light chain 1	0.1	0.5	0.3	0.6	0.4	0.8	1.1	-1.24323	-0.744366	0.00891307
14489	MTPN	myotrophin	301.4	333.6	315.5	324.6	272.6	197.6	189.6	0.676844	8.11142	1.85443e-13
213753	ZFP598	zinc finger protein 598	52.3	48	53.5	55.4	47.9	71.9	86.8	-0.626505	5.89307	1.87899e-13
18655	PGK1	phosphoglycerate kinase 1	144.7	164	171.3	182.8	195.9	95.4	101.2	0.805704	7.23764	1.88938e-13
78797	NDOR1	NADPH dependent diflavin oxidoreductase 1	33.8	39	44.8	42.5	33.7	91.8	92	-1.24377	5.75289	1.68834e-42
29875	IQGAP1	IQ motif containing GTPase activating protein 1	1028.9	1042.9	1070.7	1067	708.1	544.1	513.3	0.8953	9.7376	1.97328e-13
12215	BSG	basigin	177.9	188.7	178.2	186.4	215.6	114.3	125.8	0.657785	7.40685	1.9785e-13
78658	NCAPD3	non-SMC condensin II complex, subunit D3	48.7	50.3	52	47.8	36.9	74.1	79.3	-0.701829	5.79744	1.98515e-13
56371	FZR1	fizzy/cell division cycle 20 related 1 (Drosophila)	61.9	59.7	67.6	59.8	67.7	38.1	39.6	0.706512	5.81974	1.99519e-13
93687	CSNK1A1	casein kinase 1, alpha 1	408.1	396.3	375.3	391.3	377.2	260	252.4	0.604751	8.45801	2.00042e-13
11480	ACVR2A	activin receptor IIA	4.1	3.3	2.9	3.7	3.3	8.8	7.5	-1.24532	2.26801	7.89409e-13
76688	ARFRP1	ADP-ribosylation factor related protein 1	54.4	60.1	56	55.6	67.8	90.3	92.2	-0.633456	6.08981	2.067e-13
21422	TFCP2	transcription factor CP2	5.3	4.8	4.9	4	4.7	13	9.4	-1.246	2.72031	3.65385e-13
108829	JMJD1C	jumonji domain containing 1C	126.7	128.8	120.8	127.4	77.1	235	209.9	-0.937731	7.19508	2.12712e-13
77827	KRBA1	KRAB-A domain containing 1	26.1	25.6	27	26.1	24.1	58.6	63.8	-1.24815	5.16506	1.1982e-56
14693	GNB2	guanine nucleotide binding protein (G protein), beta 2	421.9	368.4	406.2	417.9	457.8	239.9	276.7	0.682437	8.53124	2.18713e-13
18036	NFKBIB	nuclear factor of kappa light polypeptide gene enhancer in B cells inhibitor, beta	57	52.6	58.3	55	66.1	34.8	33.5	0.760639	5.6776	2.19518e-13
106064	AW549877	expressed sequence AW549877	51.4	53.6	49.6	48.1	42	125.9	106.6	-1.24955	6.09075	1.63193e-39
66460	SYS1	SYS1 Golgi-localized integral membrane protein homolog (S. cerevisiae)	75.8	69	81.7	79.9	88	42.2	49.6	0.781713	6.12095	2.33493e-13
21841	TIA1	cytotoxic granule-associated RNA binding protein 1	26	35.9	40.3	35.7	33.9	82.7	81.1	-1.24966	5.58339	8.94217e-36
77772	DCST1	DC-STAMP domain containing 1	0.9	0.5	0.9	0.5	0.1	1.8	1	-1.25495	-0.178944	0.0025301
20320	NPTN	neuroplastin	92.8	99.6	93.4	99.5	102.5	68.4	59.4	0.609169	6.46083	2.44996e-13
73998	HERC3	hect domain and RLD 3	72.5	44.7	43.8	40.8	37.2	121.5	106.4	-1.25507	6.05914	2.84165e-18
269702	MPHOSPH9	M-phase phosphoprotein 9	27	27.6	30.4	27.3	19.3	46	45.8	-0.804057	4.99693	2.48492e-13
68028	RPL22L1	ribosomal protein L22 like 1	81.4	92.1	82.2	75.6	108.8	208.9	211.6	-1.25583	6.9417	2.44945e-33
12481	CD2	CD2 antigen	1191	1251.8	1119.7	1248	1330.8	749.1	734.3	0.727679	10.0893	2.59457e-13
109934	ABR	active BCR-related gene	200.6	201.3	214.2	222.3	161.3	123.9	108.3	0.783199	7.46052	2.61837e-13
57319	SMPDL3A	sphingomyelin phosphodiesterase, acid-like 3A	410.8	446.3	399.4	395.7	474	267.3	218	0.809225	8.54388	2.73251e-13
16852	LGALS1	lectin, galactose binding, soluble 1	475.1	490	491.5	471	560.2	262.7	270.4	0.900476	8.7539	2.77068e-13
433813	PUSL1	pseudouridylate synthase-like 1	3.5	2.6	3.2	2	4	6.8	7.9	-1.25611	2.09474	7.35424e-11
217335	FBF1	Fas (TNFRSF6) binding factor 1	10.3	10	9.9	8.8	7.3	21.4	22.8	-1.25617	3.68846	1.28415e-26
320720	FASTKD1	FAST kinase domains 1	6.7	7.6	6	6.6	7.6	13	13.3	-0.929485	3.12255	3.01747e-13
73635	PTGES3L	prostaglandin E synthase 3 (cytosolic)-like	0.7	0.6	0.5	0.7	0.9	1.6	1.7	-1.25665	-0.0241295	0.00016343
15193	HDGFRP2	hepatoma-derived growth factor, related protein 2	65.4	59.8	58.9	56.1	65.4	90.4	105.1	-0.677028	6.16214	3.13358e-13
68436	RPL34	ribosomal protein L34	556.6	629	607.7	547.4	755	992.7	1065.8	-0.733075	9.52422	3.16842e-13
50780	RGS3	regulator of G-protein signaling 3	166.2	192.4	204.1	202.8	177	123.6	108.8	0.697911	7.39213	3.36519e-13
56055	GTPBP2	GTP binding protein 2	72	63.5	63.9	65.3	65.1	142.4	172.9	-1.25753	6.52565	4.08208e-52
67026	THAP4	THAP domain containing 4	26.3	26.5	27.9	27.1	30	15.9	15.4	0.816947	4.60289	3.3858e-13
67804	SNX2	sorting nexin 2	237.5	237.9	207.3	232.6	257.9	146.4	146.1	0.681709	7.71101	3.39993e-13
320204	METTL20	methyltransferase like 20	23.6	22.8	21.3	23.6	25.5	40.5	40.5	-0.792953	4.82201	3.42297e-13
225049	TTC7	tetratricopeptide repeat domain 7	209.3	187.5	205.1	205.4	185.1	131.8	122.6	0.641667	7.47777	3.43605e-13
228368	SLC35C1	solute carrier family 35, member C1	121.5	146.8	155	150.7	118.5	78.3	84.2	0.770391	6.93395	3.46313e-13
11491	ADAM17	a disintegrin and metallopeptidase domain 17	134.1	152.9	144.8	156.3	140.9	97.3	97.4	0.582721	7.04528	3.47766e-13
195040	TMEM199	transmembrane protein 199	10.6	9.2	9.9	7.8	9.1	18.6	17	-0.937889	3.55676	3.49844e-13
106740	LOC106740	uncharacterized LOC106740	1	0.8	1.3	0.6	1.1	3.1	1.6	-1.25928	0.485444	0.00019199
18413	OSM	oncostatin M	16.7	14.9	17.6	16.3	16.1	28.2	26.7	-0.752718	4.28684	3.62278e-13
208146	YEATS2	YEATS domain containing 2	17.6	20	20.5	21.1	14.4	41.2	48.6	-1.26001	4.7108	6.45582e-30
14420	GALC	galactosylceramidase	3.2	2.6	2.2	2	2.8	6.2	6.1	-1.26054	1.84361	4.33917e-11
266632	IRAK4	interleukin-1 receptor-associated kinase 4	54.6	57.2	60.8	58.8	52.7	37.6	32.9	0.687444	5.66658	3.83565e-13
52521	ZFP622	zinc finger protein 622	84.1	86.3	90.7	89.1	107.9	55.8	56.8	0.704127	6.35165	3.89812e-13
106585	ANKRD12	ankyrin repeat domain 12	71.2	64.3	67.9	72.8	52.4	180.4	134.5	-1.26138	6.52247	1.18715e-27
70603	MUTYH	mutY homolog (E. coli)	3.5	3.9	4.3	4.1	3.5	9.5	9.1	-1.26139	2.4369	3.82064e-14
53817	DDX39B	DEAD (Asp-Glu-Ala-Asp) box polypeptide 39B	205.6	202	188.8	186.6	214	296.8	314	-0.614681	7.84383	3.99448e-13
210925	INTS9	integrator complex subunit 9	72	76.1	72.4	65.2	63.7	44.2	46.4	0.625153	5.97723	4.06449e-13
72504	TAF4B	TAF4B RNA polymerase II, TATA box binding protein (TBP)-associated factor	9.3	9.4	10.4	11.9	10	21.7	17.2	-0.931316	3.68705	4.0807e-13
12616	CENPB	centromere protein B	135.8	115.5	123.9	113.7	118	63.8	58.5	0.989044	6.70451	4.09025e-13
67586	UBXN11	UBX domain protein 11	5.7	5.5	5.3	5.6	8.4	12.8	16.5	-1.26254	3.09253	9.24224e-16
100041574	9030025P20RIK	RIKEN cDNA 9030025P20 gene	0.9	0.8	0.7	0.7	1	1.9	2	-1.2638	0.246479	3.59405e-05
20400	SH2D1A	SH2 domain containing 1A	146.6	151.4	140	141.6	179.6	95.6	82.7	0.768015	7.0668	4.31078e-13
17872	PPP1R15A	protein phosphatase 1, regulatory (inhibitor) subunit 15A	126.7	66.3	98.5	83.5	61.8	175.2	244.3	-1.26381	6.93434	0.000158188
224440	SETD4	SET domain containing 4	5.2	2.9	4.5	4.1	6.3	11.7	10.5	-1.26678	2.69014	2.08257e-11
69546	MAPK1IP1	mitogen-activated protein kinase 1 interacting protein 1	7.5	8	7.3	9	10.6	17.5	23.5	-1.26772	3.57541	3.35793e-20
71986	DDX28	DEAD (Asp-Glu-Ala-Asp) box polypeptide 28	28.5	28.2	30.1	29	35.4	16.5	16.1	0.893023	4.72132	4.68612e-13
21379	TBRG4	transforming growth factor beta regulated gene 4	33.2	26.9	30.3	28.7	27	43.8	53.2	-0.730423	5.11902	4.72324e-13
19357	RAD21	RAD21 homolog (S. pombe)	385.4	416.5	396.4	387.8	339.7	263.4	221.8	0.666632	8.42859	4.73392e-13
71063	ZFP597	zinc finger protein 597	21.8	27.6	28.4	24.9	25.5	44.3	41.3	-0.736824	4.93477	4.75537e-13
110829	LIMS1	LIM and senescent cell antigen-like domains 1	184.1	198.6	216.8	190.1	182	126.6	111.3	0.708015	7.43407	4.78284e-13
227333	DGKD	diacylglycerol kinase, delta	165	170.7	190.5	194.4	146.5	287.4	282.2	-0.715663	7.68147	4.81875e-13
380732	MILR1	mast cell immunoglobulin like receptor 1	4.4	4.8	5	4.5	4.3	10.5	11.7	-1.26778	2.68551	4.18689e-18
226169	PPRC1	peroxisome proliferative activated receptor, gamma, coactivator-related 1	34.6	37.7	44.4	40	39	61.7	65	-0.69304	5.52628	4.93406e-13
71041	PCGF6	polycomb group ring finger 6	10.1	10.4	10.5	11.2	9.6	18.1	21	-0.918346	3.69908	4.93698e-13
16414	ITGB2	integrin beta 2	1047.8	998.5	1003	1017.4	957.5	669.3	653.5	0.603238	9.82473	4.94642e-13
22214	UBE2H	ubiquitin-conjugating enzyme E2H	290.3	343.9	341.6	389.2	352.5	184.1	216.7	0.777746	8.24205	5.04581e-13
12091	GLB1	galactosidase, beta 1	88.3	84	82.9	84.5	85.3	53.7	59.6	0.585816	6.26752	5.0966e-13
54189	RABEP1	rabaptin, RAB GTPase binding effector protein 1	35.7	36.5	38.3	38	38.5	52.2	58.7	-0.565835	5.41312	5.11517e-13
102193	ZDHHC7	zinc finger, DHHC domain containing 7	71.2	65.6	72.2	75	78.2	48	45.7	0.628408	6.02838	5.13295e-13
60321	WBP11	WW domain binding protein 11	128.7	127.9	128.9	140.7	130.3	91.2	90	0.53504	6.9044	5.13617e-13
20733	SPINT2	serine protease inhibitor, Kunitz type 2	118.4	118.8	114.6	122.1	145	73.9	78.3	0.702565	6.78497	5.14967e-13
71665	FUCA1	fucosidase, alpha-L- 1, tissue	72.9	68.7	70.4	66.7	80.6	45.5	46.5	0.64481	6.01379	5.17946e-13
16194	IL6RA	interleukin 6 receptor, alpha	116.9	102.3	106	103.2	78.2	249	238.8	-1.26786	7.15018	6.51926e-34
241322	ZBTB6	zinc finger and BTB domain containing 6	20.7	22.5	21.9	23.3	23.1	58	49.5	-1.26925	4.96662	1.44787e-41
217364	ENGASE	endo-beta-N-acetylglucosaminidase	6	5.6	5.5	5.6	5.7	11.5	11.2	-0.995416	2.87173	5.39265e-13
20720	SERPINE2	serine (or cysteine) peptidase inhibitor, clade E, member 2	0.7	0.6	0.5	0.5	0.5	1.4	1.3	-1.26999	-0.269826	0.00036263
227622	BC029214	cDNA sequence BC029214	20	15.6	18.8	16.9	19.4	29.3	32	-0.754746	4.44282	5.46087e-13
22143	TUBA1B	tubulin, alpha 1B	8.8	7.7	8.6	7.6	8.5	19.8	20	-1.2738	3.53156	1.00902e-23
231051	KMT2C	lysine (K)-specific methyltransferase 2C	171.9	146.7	179.6	178.9	87.3	342.4	397.3	-1.27449	7.74715	1.78374e-13
217410	TRIB2	tribbles homolog 2 (Drosophila)	148.5	139.6	134.4	138.4	120.6	290.5	369.5	-1.27544	7.58213	1.32068e-35
56364	ZMYM3	zinc finger, MYM-type 3	39.6	37.2	40.8	34.5	28.4	62.4	61.3	-0.776939	5.44273	5.5489e-13
224703	MARCH2	membrane-associated ring finger (C3HC4) 2	90.1	81.4	88.7	83.2	86.2	57.6	58.3	0.568238	6.2865	5.71193e-13
329908	USP24	ubiquitin specific peptidase 24	172.3	160.8	171.4	172.9	109.2	302.9	275.7	-0.879034	7.60762	5.71673e-13
12859	COX5B	cytochrome c oxidase subunit Vb	124.5	126.4	119.8	126.7	151.8	62.5	84.7	0.820147	6.83181	5.76151e-13
12540	CDC42	cell division cycle 42	1043.4	1160.6	1072.4	1079.8	1168.6	693.5	734.4	0.630165	9.9562	5.76386e-13
223669	ZFP7	zinc finger protein 7	13.3	11.2	16.2	14	11	32	31.7	-1.27565	4.20747	1.995e-27
11540	ADORA2A	adenosine A2a receptor	94.7	102.9	116.1	119.6	112.8	57.3	51.9	0.999553	6.5511	5.81809e-13
67922	FAM32A	family with sequence similarity 32, member A	163.4	168.1	158	176.1	197.1	110.4	108.2	0.658539	7.27235	5.83282e-13
13007	CSRP1	cysteine and glycine-rich protein 1	168.2	171.3	175.1	164.3	181.3	104.1	103.5	0.729079	7.25444	5.84654e-13
26413	MAPK1	mitogen-activated protein kinase 1	410.5	445.6	429.4	449.2	414.1	282.1	291.7	0.582919	8.60383	6.15012e-13
72282	1810062G17RIK	RIKEN cDNA 1810062G17 gene	0.5	0.4	0.8	0.4	0.5	1.3	1.2	-1.27683	-0.377999	0.000935587
434204	WHAMM	WAS protein homolog associated with actin, golgi membranes and microtubules	23.4	24.1	29.1	26.7	24.6	41.8	39.4	-0.663588	4.903	6.29809e-13
76448	PPP1R18	protein phosphatase 1, regulatory subunit 18	553.1	588.7	633.5	592.4	557.1	383.1	385.1	0.606895	9.04357	6.31059e-13
71726	SMUG1	single-strand selective monofunctional uracil DNA glycosylase	5.6	5.9	5.7	6.4	6.3	14.8	14.1	-1.27729	3.07002	5.58149e-15
104099	ITGA9	integrin alpha 9	3.1	1.4	2	1.7	1	3.8	5.1	-1.27879	1.37305	1.73993e-05
85305	KARS	lysyl-tRNA synthetase	213.3	207.1	195.2	186.8	208.3	131.7	134.6	0.602408	7.51218	6.52917e-13
217666	L2HGDH	L-2-hydroxyglutarate dehydrogenase	2.7	2.6	2.9	2.4	3.5	6.8	6.8	-1.27919	1.98312	1.44295e-11
70804	PGRMC2	progesterone receptor membrane component 2	45.5	51.9	50.1	48.8	57.4	31.5	29.9	0.726455	5.49677	6.59916e-13
407803	BC051226	cDNA sequence BC051226	3.5	3.5	3.1	3.3	3.7	7	9.7	-1.28078	2.27038	1.71021e-12
12902	CR2	complement receptor 2	0.3	0.2	0.3	0.2	0.3	0.8	0.5	-1.28118	-1.18787	0.0298852
66676	TMED7	transmembrane emp24 protein transport domain containing 7	174.7	192	171.9	184.7	179.4	124.6	103.7	0.660723	7.33725	6.81425e-13
78816	GMIP	Gem-interacting protein	149.6	133	151	164.8	139.2	218.9	241.1	-0.640773	7.41891	6.82066e-13
225280	INO80C	INO80 complex subunit C	66.1	70.7	67.3	64.1	69.5	46.8	44.6	0.563546	5.941	6.90224e-13
269181	MGAT4A	mannoside acetylglucosaminyltransferase 4, isoenzyme A	13.7	13	14.5	10.2	9.8	32.8	26.7	-1.2826	4.10813	2.02988e-20
20343	SELL	selectin, lymphocyte	547	629.3	522	548.9	400	969.2	987	-0.885488	9.36117	6.9295e-13
11857	ARHGDIB	Rho, GDP dissociation inhibitor (GDI) beta	1577.8	1637.9	1469.1	1538.8	1851.4	960.7	1051.9	0.682564	10.493	6.93293e-13
67602	NECAP1	NECAP endocytosis associated 1	6.5	8	6.8	8.1	5.9	18.5	15.8	-1.28321	3.3108	4.76722e-21
11651	AKT1	thymoma viral proto-oncogene 1	198.7	183.4	200.6	196.3	191.2	128.9	131.8	0.573879	7.45932	7.03145e-13
234463	TMEM184C	transmembrane protein 184C	17.4	14.5	10.9	14.9	10.8	33.8	32.6	-1.28409	4.26739	1.97937e-20
13821	EPB4.1L1	erythrocyte protein band 4.1-like 1	1.3	0.9	1.3	1.7	0.8	2.8	3	-1.28688	0.767771	4.76229e-06
78757	RICTOR	RPTOR independent companion of MTOR, complex 2	53.1	54.4	58.4	59.2	43.3	138.5	123.4	-1.28695	6.24303	2.14059e-43
216848	CHD3	chromodomain helicase DNA binding protein 3	538.8	476.2	499.7	482.8	317.1	1036.7	1223	-1.28731	9.35192	2.03682e-20
101197	ZFP956	zinc finger protein 956	11.1	9	11.6	10.3	9.4	24.9	25.2	-1.28822	3.85617	4.91622e-32
52915	ZMIZ2	zinc finger, MIZ-type containing 2	358	326.5	376.2	376.9	290.8	199.6	205.1	0.772354	8.25207	7.71043e-13
245240	9930111J21RIK2	RIKEN cDNA 9930111J21 gene 2	0.9	0.8	0.7	1.6	0.7	2.8	1.7	-1.28869	0.432697	0.00179257
54610	TBC1D8	TBC1 domain family, member 8	0.4	0.6	0.4	0.4	0.5	0.8	1.5	-1.28895	-0.516163	0.0062763
69895	SNHG8	small nucleolar RNA host gene 8	12.7	13.2	14	11.9	19.4	35.3	34.4	-1.28957	4.32989	1.71926e-18
13629	EEF2	eukaryotic translation elongation factor 2	6111.7	5857.7	6375.2	5934.3	5542.3	3906.1	3667.4	0.655376	12.3832	8.29363e-13
66244	NEMF	nuclear export mediator factor	50.5	52.7	47.9	52.9	48.4	75.6	71.6	-0.545009	5.83577	8.29004e-13
320615	DOPEY1	dopey family member 1	39.1	37.7	38.7	38.3	23.1	68	67.3	-0.934876	5.48027	8.3058e-13
106389	EAF2	ELL associated factor 2	0.3	0.3	0.5	0.7	0.5	0.8	1.5	-1.28963	-0.515968	0.0032527
503610	ZDHHC18	zinc finger, DHHC domain containing 18	302.5	319.3	362.1	354.5	302.2	189.9	218.5	0.684584	8.19399	8.90133e-13
18749	PRKACB	protein kinase, cAMP dependent, catalytic, beta	428.1	447.5	423.4	404.4	376.6	280.3	245.3	0.662385	8.54059	9.23553e-13
57808	RPL35A	ribosomal protein L35A	387.7	444.9	398.6	351.4	528	714.4	774.1	-0.818006	9.00618	9.279e-13
12313	CALM1	calmodulin 1	846.7	964.9	853.5	868	972.1	561.2	576.5	0.663525	9.65512	9.45374e-13
69256	ZFP397	zinc finger protein 397	26.3	33.1	32.3	33	27.8	56.1	50.1	-0.798781	5.2096	9.61609e-13
75079	ZBTB49	zinc finger and BTB domain containing 49	6.3	5.9	6.5	5.8	5.8	11.7	12	-0.965526	2.95065	9.83779e-13
319601	ZFP653	zinc finger protein 653	7.3	5.2	6.9	8.5	9.1	15.4	20.9	-1.29104	3.38615	5.40253e-16
218865	CHDH	choline dehydrogenase	8.1	6.5	6	4.4	5.4	15.3	14.4	-1.29172	3.09945	1.94439e-11
67043	SYAP1	synapse associated protein 1	74	66.8	66.1	65.6	67.2	44	43.4	0.634888	5.93465	1.07686e-12
50770	ATP11A	ATPase, class VI, type 11A	30.8	28.9	25.8	28	18.2	57.2	71.7	-1.29222	5.21695	4.56005e-24
11990	ATRN	attractin	35.1	36.6	35.8	33.2	23.5	56.3	58.1	-0.801954	5.31533	1.1736e-12
19134	PRPF4B	PRP4 pre-mRNA processing factor 4 homolog B (yeast)	72.8	80.5	87.4	81	71	194.8	190.2	-1.29239	6.79553	2.48632e-52
14782	GSR	glutathione reductase	61.3	57.9	57.9	56.9	58.7	38.4	33.4	0.703203	5.706	1.20435e-12
64295	TMUB1	transmembrane and ubiquitin-like domain containing 1	51.1	49.5	50.2	54.8	61.4	29.4	33.6	0.76176	5.56348	1.22664e-12
69368	WDFY1	WD repeat and FYVE domain containing 1	4.9	5.3	6.3	7.5	4.5	15.7	12.2	-1.29296	3.01275	1.16384e-15
77832	TCHP	trichoplein, keratin filament binding	12.6	10.5	10	10	12	25.7	28.4	-1.29388	3.96277	1.33771e-28
52609	CBX7	chromobox 7	110.4	108.9	129.7	127.7	114.8	314.7	266	-1.29509	7.3875	1.71969e-21
67338	RFFL	ring finger and FYVE like domain containing protein	10.8	10.8	12.1	12.4	10.7	21.3	19.6	-0.848153	3.80401	1.32758e-12
239510	PHF20L1	PHD finger protein 20-like 1	77.6	81	84.5	89.6	62.3	196.7	191.2	-1.29535	6.80503	6.36882e-37
12873	CPA3	carboxypeptidase A3, mast cell	0.5	0.5	0.4	0.7	0.5	1.4	1.2	-1.29915	-0.353462	0.000620124
18700	PIGA	phosphatidylinositol glycan anchor biosynthesis, class A	12.7	11.9	11	9.4	11.4	20.1	21.1	-0.871145	3.8024	1.37282e-12
77799	SLA2	Src-like-adaptor 2	85.8	94.4	114.3	123.7	100.3	61.1	55.5	0.83154	6.50579	1.40042e-12
19395	RASGRP2	RAS, guanyl releasing protein 2	81.5	61	60.9	63.5	53	131.4	183.5	-1.29993	6.5021	8.38914e-22
71003	PRSS41	protease, serine 41	0.4	0.2	0.4	0.3	0.4	0.9	0.8	-1.29994	-0.872157	0.00288988
12696	CIRBP	cold inducible RNA binding protein	82.6	41.8	46.1	37.6	47.6	141.3	110.4	-1.30041	6.17869	8.31831e-11
66432	SLC7A6OS	solute carrier family 7, member 6 opposite strand	15.6	18.1	17.6	20.6	21.3	45.4	46.8	-1.30354	4.7259	4.69686e-40
22121	RPL13A	ribosomal protein L13A	641.3	777	772	637	814.5	1153.9	1288.9	-0.745698	9.76363	1.57067e-12
14598	GGT1	gamma-glutamyltransferase 1	0.3	0.4	0.4	0.5	0.4	1.1	0.8	-1.30403	-0.742031	0.000860706
71909	HAUS5	HAUS augmin-like complex, subunit 5	10.1	8.9	10.2	8.6	10.1	23.5	23.9	-1.30461	3.76692	8.8727e-30
73229	3110052M02RIK	RIKEN cDNA 3110052M02 gene	14.2	13.8	14.2	14.4	14.2	22.6	23.3	-0.694385	4.06226	1.5796e-12
21936	TNFRSF18	tumor necrosis factor receptor superfamily, member 18	483.2	443.1	457.7	503.1	554.7	292.2	293.8	0.737097	8.75721	1.58168e-12
20499	SLC12A7	solute carrier family 12, member 7	91.9	88.4	100.4	91.6	75.9	144	137.7	-0.651927	6.70476	1.60674e-12
16911	LMO4	LIM domain only 4	4.4	5.8	5.1	4.4	4.6	12.3	11.9	-1.30698	2.79615	2.39363e-14
66059	KRTCAP2	keratinocyte associated protein 2	83.2	92.4	90.7	82.9	104.1	54	61.8	0.648784	6.34758	1.62204e-12
67453	SLC25A46	solute carrier family 25, member 46	72.6	79.1	75.5	75	83.8	50.6	53.8	0.566305	6.13357	1.63576e-12
226090	ERMP1	endoplasmic reticulum metallopeptidase 1	128.5	152.8	144.7	144.8	120.5	88.9	84.3	0.674408	6.94993	1.63876e-12
67105	TIMM21	tranlocase of inner mitochondrial membrane 21	14.7	14.7	15.1	15.2	15.2	26.9	23.4	-0.747669	4.16276	1.64405e-12
240023	PNLDC1	poly(A)-specific ribonuclease (PARN)-like domain containing 1	0.1	0.1	0.2	0.1	0.3	0.2	0.7	-1.30706	-1.67001	0.0288603
223601	FAM49B	family with sequence similarity 49, member B	248.6	261.3	232	241.1	267.1	166.6	164.8	0.593653	7.82059	1.69352e-12
[truncated: 9,875 more rows]
